# Supplementary material for: Replication of Known and Identification of Novel Associations in Biobank-Scale Datasets: A Survey Using UK Biobank and FinnGen
Source: Genes (Basel). 2024 Jul 17;15(7):931. doi: 10.3390/genes15070931 (PMC11275374; doi:10.3390/genes15070931)
Supplement: Supplementary file 1 [file genes-15-00931-s001.zip]

Archive with 3 entries (3 files):
- Supplementary Figures.pdf
- Table_S1.xlsx
- Table_S2.xlsx
