# Supplementary material for: Replication of Known and Identification of Novel Associations in Biobank-Scale Datasets: A Survey Using UK Biobank and FinnGen
Source: Genes (Basel). 2024 Jul 17;15(7):931. doi: 10.3390/genes15070931 (PMC11275374; doi:10.3390/genes15070931)
Supplement: Supplementary file 1 [file genes-15-00931-s001.zip › Table_S1.xlsx]

## Sheet: Description
Supplementary table 1
Phenotype matching table with added data
name	Phenotype name according to FinnGen
category	Phenotype category
fg_phenotype	FG phenotype code
ukbb_phenotype	UKB phenotype code
fg_n_cases	Number of cases in FG cohort
ukbb_n_cases	Number of cases in UKB cohort
fg_n_controls	Number of controls in FG cohort
ukbb_n_controls	Number of controls in UKB cohort
finn_SNP_n	Number of SNPs associated with the phenotype in FinnGen
uk_SNP_n	Number of SNPs associated with the phenotype in UKB
meta_SNP_n	Number of SNPs associated with the phenotype in meta-analysis
shared_SNP_fu_n	Number of shared SNPs between FinnGen and UKB
shared_SNP_fm_n	Number of shared SNPs between FinnGen and meta-analysis
shared_SNP_um_n	Number of shared SNPs between UKB and meta-analysis
shared_SNP_fum_n	Number of shared SNPs between FinnGen, UKB and meta-analysis
uk_clump_n	Number of genomic regions associated with the phenotype in FinnGen
finn_clump_n	Number of genomic regions associated with the phenotype in UKB
meta_clump_n	Number of genomic regions associated with the phenotype in meta-analysis
intersect_clump_fu_n	Number of shared genomic regions between FinnGen and UKB
intersect_clump_fm_n	Number of shared genomic regions between FinnGen and meta-analysis
intersect_clump_um_n	Number of shared genomic regions between UKB and meta-analysis
intersect_clump_fum_n	Number of shared genomic regions between FinnGen, UKB and meta-analysis

## Sheet: Table
name	category	fg_phenotype	ukbb_phenotype	fg_n_cases	ukbb_n_cases	fg_n_controls	ukbb_n_controls	finn_SNP_n	uk_SNP_n	meta_SNP_n	shared_SNP_fu_n	shared_SNP_fm_n	shared_SNP_um_n	shared_SNP_fum_n	uk_clump_n	finn_clump_n	meta_clump_n	intersect_clump_fu_n	intersect_clump_fm_n	intersect_clump_um_n	intersect_clump_fum_n
Aspergillosis	I Certain infectious and parasitic diseases (AB1_)	AB1_ASPERGILLOSIS	B44	194.0	203.0	369098.0	420328.0	0	0	0	0	0	0	0	0	0	0	0	0	0	0
Candidiasis	I Certain infectious and parasitic diseases (AB1_)	AB1_CANDIDIASIS	B37	3974.0	3055.0	369098.0	417476.0	0	0	0	0	0	0	0	0	0	0	0	0	0	0
Dermatophytosis	I Certain infectious and parasitic diseases (AB1_)	AB1_DERMATOPHYTOSIS	B35	3554.0	309.0	369098.0	420222.0	1	0	1	0	1	0	0	0	0	0	0	0	0	0
Diarrhoea and gastroenteritis of presumed infectious origin	I Certain infectious and parasitic diseases (AB1_)	AB1_GASTROENTERITIS_NOS	A09	29401.0	9029.0	336396.0	411502.0	480	0	211	0	207	0	0	0	7	4	0	4	0	0
Helminthiases	I Certain infectious and parasitic diseases (AB1_)	AB1_HELMINTIASES	134	470.0	179.0	376807.0	419830.0	0	0	0	0	0	0	0	0	0	0	0	0	0	0
Herpesviral [herpes simplex] infections	I Certain infectious and parasitic diseases (AB1_)	AB1_HERPES_SIMPLEX	B00	3374.0	355.0	362997.0	420176.0	0	0	0	0	0	0	0	0	0	0	0	0	0	0
Other bacterial agents as the cause of diseases classified to other chapters	I Certain infectious and parasitic diseases (AB1_)	AB1_OTHER_BACT_INOTHER	B96	259.0	10629.0	374686.0	409902.0	0	0	0	0	0	0	0	0	0	0	0	0	0	0
Other septicaemia	I Certain infectious and parasitic diseases (AB1_)	AB1_OTHER_SEPSIS	A41	12301.0	5512.0	332343.0	415019.0	1	0	0	0	0	0	0	0	1	0	0	0	0	0
Other salmonella infections	I Certain infectious and parasitic diseases (AB1_)	AB1_SALMONELLA_OTH	A02	1046.0	112.0	336396.0	420419.0	0	0	0	0	0	0	0	0	0	0	0	0	0	0
Streptococcal septicaemia	I Certain infectious and parasitic diseases (AB1_)	AB1_STREPTO_SEPSIS	A40	2348.0	362.0	332343.0	420169.0	0	0	0	0	0	0	0	0	0	0	0	0	0	0
Streptococcus and staphylococcus as the cause of diseases classified to other chapters	I Certain infectious and parasitic diseases (AB1_)	AB1_STREPTSTAPHYCOCC_INOTHER	B95	151.0	5009.0	374686.0	415522.0	0	0	0	0	0	0	0	0	0	0	0	0	0	0
Viral hepatitis	I Certain infectious and parasitic diseases (AB1_)	AB1_VIRAL_HEPATITIS	B18	2143.0	715.0	375134.0	413496.0	0	0	0	0	0	0	0	0	0	0	0	0	0	0
Viral agents as the cause of diseases classified to other chapters	I Certain infectious and parasitic diseases (AB1_)	AB1_VIRAL_INOTHER	B97	535.0	639.0	374686.0	419892.0	0	0	0	0	0	0	0	0	0	0	0	0	0	0
Viral meningitis	I Certain infectious and parasitic diseases (AB1_)	AB1_VIRAL_MENINGITIS	A87	1012.0	170.0	375157.0	420361.0	0	0	0	0	0	0	0	0	0	0	0	0	0	0
Viral and other specified intestinal infections	I Certain infectious and parasitic diseases (AB1_)	AB1_VIRAL_OTHER_INTEST_INFECTIONS	A08	7613.0	1107.0	336396.0	419424.0	895	0	910	0	878	0	0	0	5	5	0	5	0	0
Zoster [herpes zoster]	I Certain infectious and parasitic diseases (AB1_)	AB1_ZOSTER	B02	4973.0	648.0	362997.0	419883.0	50	0	18	0	17	0	0	0	1	1	0	1	0	0
Transient global amnesia	Neurological endpoints	AMN2	AMN2	2442.0	692.0	357879.0	413669.0	8	0	76	0	8	0	0	0	1	4	0	1	0	0
Acute appendicitis, no complications	XI Diseases of the digestive system (K11_)	APPENDACUT_NOCOMPLIC	APPENDACUT_NOCOMPLIC	21998.0	3349.0	346283.0	415265.0	490	18	591	18	490	18	18	1	5	7	1	5	1	1
Alcohol use disorder, Swedish definition	Alcohol related diseases	AUD_SWEDISH	AUD_SWEDISH	21996.0	8941.0	355281.0	365150.0	99	89	689	70	96	89	70	6	3	12	1	1	6	6
Autoimmune diseases	Diseases marked as autimmune origin	AUTOIMMUNE	UKBB.AUTOIMMUNE_EXTRA.EUR.ALL	96150.0	43552.0	281127.0	376967.0	27694	32028	47212	15450	25198	28261	14445	104	140	261	65	133	102	151
Autoimmune hyperthyroidism	IV Endocrine, nutritional and metabolic diseases (E4_)	AUTOIMMUNE_HYPERTHYROIDISM	AUTOIMMUNE_HYPERTHYROIDISM	1828.0	223.0	279855.0	314892.0	6778	781	8287	584	6733	780	584	12	29	25	14	29	13	16
Autoimmune diseases excluding thyroid diseases	Diseases marked as autimmune origin	AUTOIMMUNE_NONTHYROID	UKBB.AUTOIMMUNE_NONTHYROID.EUR.ALL	53213.0	14824.0	280251.0	370312.0	27225	17439	33089	9882	25276	15509	9558	24	59	67	25	53	26	33
Autoimmune diseases excluding thyroid diseases, strict definition	Diseases marked as autimmune origin	AUTOIMMUNE_NONTHYROID_STRICT	UKBB.AUTOIMMUNE_NONTHYROID_STRICT.EUR.ALL	51863.0	14739.0	275890.0	370312.0	26617	17751	33198	9989	24764	15858	9666	22	55	62	23	51	24	29
Acute myeloid leukaemia	II Neoplasms, from cancer register (ICD-O-3)	C3_AML_EXALLC	204.21	231.0	409.0	287136.0	414840.0	0	0	0	0	0	0	0	0	0	0	0	0	0	0
Malignant neoplasm of anus and anal canal	II Neoplasms, from cancer register (ICD-O-3)	C3_ANUS_ANALCANAL_EXALLC	C21	95.0	236.0	287137.0	420295.0	0	1	1	0	0	0	0	1	0	1	0	0	1	1
Brain astrocytoma	II Neoplasms, from cancer register (ICD-O-3)	C3_ASTROCYTOMA_EXALLC	191.11	84.0	670.0	287137.0	418389.0	1	1	1	0	0	0	0	2	1	4	0	1	2	2
Malignant neoplasm of bladder	II Neoplasms, from cancer register (ICD-O-3)	C3_BLADDER_EXALLC	189.21	2053.0	2590.0	287137.0	415431.0	6	62	193	2	6	62	2	2	2	5	1	2	2	2
Malignant neoplasm of bone and articular cartilage	II Neoplasms, from cancer register (ICD-O-3)	C3_BONE_CARTILAGE_EXALLC	170.1	206.0	172.0	287137.0	419977.0	0	0	0	0	0	0	0	0	0	0	0	0	0	0
Malignant neoplasm of brain	II Neoplasms, from cancer register (ICD-O-3)	C3_BRAIN_EXALLC	191.11	764.0	670.0	287137.0	418389.0	8	54	118	0	8	54	0	2	1	3	0	1	2	2
Malignant neoplasm of breast	II Neoplasms, from cancer register (ICD-O-3)	C3_BREAST_EXALLC	174.11	15680.0	11807.0	167189.0	205913.0	1885	1224	4238	649	1849	1205	649	23	46	77	17	42	22	31
Malignant neoplasm of bronchus and lung	II Neoplasms, from cancer register (ICD-O-3)	C3_BRONCHUS_LUNG_EXALLC	C34	5842.0	3048.0	287137.0	417483.0	423	75	533	64	423	75	64	1	3	5	1	3	1	1
Malignant neoplasm	II Neoplasms, from cancer register (ICD-O-3)	C3_CANCER_EXALLC	all-cancer	77325.0	65783.0	287137.0	414840.0	863	1277	4469	296	798	1068	296	37	44	93	15	43	37	48
Malignant neoplasm of cervix uteri	II Neoplasms, from cancer register (ICD-O-3)	C3_CERVIX_UTERI_EXALLC	180.1	369.0	299.0	167189.0	198725.0	0	1	0	0	0	0	0	1	0	0	0	0	0	0
Chronic lymphocytic leukaemia	II Neoplasms, from cancer register (ICD-O-3)	C3_CLL_EXALLC	204.12	624.0	650.0	287133.0	414840.0	41	42	421	4	40	41	4	3	2	11	1	2	3	3
Chronic myeloid leukaemia	II Neoplasms, from cancer register (ICD-O-3)	C3_CML_EXALLC	204.22	106.0	171.0	287136.0	414840.0	0	0	0	0	0	0	0	0	0	0	0	0	0	0
Colon adenocarcinoma	II Neoplasms, from cancer register (ICD-O-3)	C3_COLON_ADENO_EXALLC	C18	3084.0	3759.0	287137.0	416772.0	15	7	125	0	15	7	0	1	2	8	1	2	1	2
Malignant neoplasm of colon	II Neoplasms, from cancer register (ICD-O-3)	C3_COLON_EXALLC	C18	3935.0	3759.0	287137.0	416772.0	43	7	91	5	43	7	5	1	2	6	1	2	1	2
Malignant neoplasm of corpus uteri	II Neoplasms, from cancer register (ICD-O-3)	C3_CORPUS_UTERI_EXALLC	C3_CORPUS_UTERI_EXALLC	1967.0	2375.0	167189.0	327526.0	0	0	7	0	0	0	0	0	0	3	0	0	0	0
Diffuse large B-cell lymphoma	II Neoplasms, from cancer register (ICD-O-3)	C3_DLBCL_EXALLC	202.24	1010.0	761.0	287137.0	414840.0	341	0	871	0	341	0	0	0	3	6	0	3	0	0
Malignant neoplasm of eye and adnexa	II Neoplasms, from cancer register (ICD-O-3)	C3_EYE_ADNEXA_EXALLC	C69	206.0	206.0	287137.0	420325.0	0	0	0	0	0	0	0	0	0	0	0	0	0	0
Brain glioblastoma and astrocytoma	II Neoplasms, from cancer register (ICD-O-3)	C3_GBM_ASTROCYTOMA_EXALLC	191.11	327.0	670.0	287137.0	418389.0	0	54	115	0	0	54	0	2	0	2	0	0	2	2
Brain glioblastoma	II Neoplasms, from cancer register (ICD-O-3)	C3_GBM_EXALLC	191.11	243.0	670.0	287137.0	418389.0	0	54	111	0	0	54	0	2	0	2	0	0	2	2
Malignant neoplasm of kidney, except renal pelvis	II Neoplasms, from cancer register (ICD-O-3)	C3_KIDNEY_NOTRENALPELVIS_EXALLC	189.11	2223.0	1307.0	287137.0	415431.0	0	0	48	0	0	0	0	0	0	3	0	0	0	0
Malignant melanoma of skin	II Neoplasms, from cancer register (ICD-O-3)	C3_MELANOMA_SKIN_EXALLC	C43	2993.0	2598.0	287137.0	417933.0	1334	589	1626	497	1241	589	497	7	11	26	5	14	6	7
Mesothelioma	II Neoplasms, from cancer register (ICD-O-3)	C3_MESOTHELIOMA_EXALLC	C45	330.0	308.0	287137.0	420223.0	0	0	0	0	0	0	0	0	0	0	0	0	0	0
Myelodysplastic syndrome	II Neoplasms, from cancer register (ICD-O-3)	C3_MYELODYSP_SYNDR_EXALLC	D46	179.0	380.0	287053.0	420151.0	0	0	0	0	0	0	0	0	0	0	0	0	0	0
Non-small cell lung cancer, adenocarcinoma	II Neoplasms, from cancer register (ICD-O-3)	C3_NSCLC_ADENO_EXALLC	C3_NSCLC_ADENO_EXALLC	1553.0	967.0	287137.0	327529.0	111	20	245	0	111	19	0	1	1	2	0	1	1	1
Non-small cell lung cancer, squamous	II Neoplasms, from cancer register (ICD-O-3)	C3_NSCLC_SQUAM_EXALLC	C3_NSCLC_SQUAM_EXALLC	1413.0	554.0	287137.0	327529.0	293	0	397	0	293	0	0	0	3	3	0	4	0	0
Malignant neoplasm of oesophagus	II Neoplasms, from cancer register (ICD-O-3)	C3_OESOPHAGUS_EXALLC	C15	566.0	975.0	287137.0	419556.0	0	0	0	0	0	0	0	0	0	0	0	0	0	0
Other malignant neoplasms of skin (=non-melanoma skin cancer)	II Neoplasms, from cancer register (ICD-O-3)	C3_OTHER_SKIN_EXALLC	C3_OTHER_SKIN_EXALLC	17958.0	20808.0	287137.0	327529.0	5557	9498	15717	3257	5217	9259	3257	73	75	133	48	70	71	109
Malignant neoplasm of ovary	II Neoplasms, from cancer register (ICD-O-3)	C3_OVARY_EXALLC	184.11	1025.0	1147.0	167189.0	207089.0	0	0	0	0	0	0	0	0	0	0	0	0	0	0
Malignant neoplasm of pancreas	II Neoplasms, from cancer register (ICD-O-3)	C3_PANCREAS_EXALLC	157	1416.0	936.0	287137.0	400294.0	0	0	76	0	0	0	0	0	0	3	0	0	0	0
Malignant neoplasm of prostate	II Neoplasms, from cancer register (ICD-O-3)	C3_PROSTATE_EXALLC	185	13216.0	7691.0	119948.0	169762.0	4045	1584	7139	1053	3718	1569	1053	27	97	121	23	90	26	35
Small cell lung cancer	II Neoplasms, from cancer register (ICD-O-3)	C3_SCLC_EXALLC	C3_SCLC_EXALLC	676.0	260.0	287137.0	420282.0	0	0	0	0	0	0	0	0	0	0	0	0	0	0
Malignant neoplasm of small intestine	II Neoplasms, from cancer register (ICD-O-3)	C3_SMALL_INTESTINE_EXALLC	C17	495.0	244.0	287137.0	420287.0	4	0	3	0	3	0	0	0	0	0	0	0	0	0
Neuroendocrine tumor and carcinoma of small intestine	II Neoplasms, from cancer register (ICD-O-3)	C3_SMALL_INTESTINE_NEUROENDOCRINE_EXALLC	C3_SMALL_INTESTINE_NEUROENDOCRINE_EXALLC	307.0	98.0	287137.0	327529.0	6	0	33	0	6	0	0	0	0	3	0	0	0	0
Malignant neoplasm of stomach	II Neoplasms, from cancer register (ICD-O-3)	C3_STOMACH_EXALLC	C16	1307.0	764.0	287137.0	419767.0	111	0	53	0	53	0	0	0	1	1	0	1	0	0
Malignant neoplasm of testis	II Neoplasms, from cancer register (ICD-O-3)	C3_TESTIS_EXALLC	187.2	407.0	301.0	119948.0	184705.0	61	63	226	59	61	63	59	1	1	3	1	1	1	2
Malignant neoplasm of thyroid gland	II Neoplasms, from cancer register (ICD-O-3)	C3_THYROID_GLAND_EXALLC	193	1783.0	427.0	287137.0	418625.0	489	173	599	153	486	173	153	1	12	13	1	11	1	1
Malignant neoplasm of vulva	II Neoplasms, from cancer register (ICD-O-3)	C3_VULVA_EXALLC	C3_VULVA_EXALLC	190.0	229.0	167189.0	327529.0	0	0	0	0	0	0	0	0	0	0	0	0	0	0
Benign neoplasm: Adrenal gland	II Neoplasms from hospital discharges (CD2_)	CD2_BENIGN_ADRENAL	227.1	1790.0	243.0	375487.0	418625.0	115	0	117	0	115	0	0	0	3	4	0	3	0	0
Benign neoplasm of bone and articular cartilage	II Neoplasms from hospital discharges (CD2_)	CD2_BENIGN_BONE_CARTILAGE	213	2335.0	363.0	374942.0	377237.0	0	0	0	0	0	0	0	0	0	0	0	0	0	0
Benign neoplasm of brain and other parts of central nervous system	II Neoplasms from hospital discharges (CD2_)	CD2_BENIGN_BRAIN_CNS	D33	1751.0	412.0	375526.0	420119.0	90	0	146	0	90	0	0	0	1	1	0	1	0	0
Benign neoplasm of breast	II Neoplasms from hospital discharges (CD2_)	CD2_BENIGN_BREAST	610.4	3574.0	1685.0	207296.0	219947.0	58	26	142	16	58	26	16	1	2	2	1	2	1	1
Benign neoplasm of colon, rectum, anus and anal canal	II Neoplasms from hospital discharges (CD2_)	CD2_BENIGN_COLORECANI	D12	20336.0	16552.0	356941.0	403979.0	271	942	1933	220	271	863	220	21	10	41	9	10	21	28
Other benign neoplasms of connective and other soft tissue	II Neoplasms from hospital discharges (CD2_)	CD2_BENIGN_CONNECTIVE_SOFT	D21	2857.0	605.0	374420.0	419926.0	0	0	0	0	0	0	0	0	0	0	0	0	0	0
Benign neoplasm of middle ear and respiratory system	II Neoplasms from hospital discharges (CD2_)	CD2_BENIGN_EAR_RESP	D14	2271.0	293.0	375006.0	420238.0	0	0	0	0	0	0	0	0	0	0	0	0	0	0
Benign neoplasm of other and unspecified endocrine glands	II Neoplasms from hospital discharges (CD2_)	CD2_BENIGN_ENDOCRINE_OTH	227	3544.0	1109.0	373733.0	418625.0	29	0	28	0	28	0	0	0	1	1	0	1	0	0
Benign neoplasm of eye and adnexa	II Neoplasms from hospital discharges (CD2_)	CD2_BENIGN_EYE	224	2555.0	148.0	374722.0	418389.0	0	0	0	0	0	0	0	0	0	0	0	0	0	0
Benign neoplasm of other and unspecified female genital organs	II Neoplasms from hospital discharges (CD2_)	CD2_BENIGN_FEMALE_GEN_OTH	221	1151.0	237.0	209719.0	197179.0	0	0	0	0	0	0	0	0	0	0	0	0	0	0
Haemangioma and lymphangioma, any site	II Neoplasms from hospital discharges (CD2_)	CD2_BENIGN_HEAMANGIOMA_LYMPHANGIOMA	228	2488.0	1871.0	374789.0	418660.0	0	0	0	0	0	0	0	0	0	0	0	0	0	0
Benign neoplasm of other and unspecified intrathoracic organs	II Neoplasms from hospital discharges (CD2_)	CD2_BENIGN_INTRATHORACIC	D15	280.0	100.0	376997.0	420431.0	0	0	0	0	0	0	0	0	0	0	0	0	0	0
Leiomyoma of uterus	II Neoplasms from hospital discharges (CD2_)	CD2_BENIGN_LEIOMYOMA_UTERI	218.1	31661.0	11274.0	179209.0	209602.0	5562	377	6495	295	4943	377	295	15	100	110	14	96	15	16
Benign lipomatous neoplasm	II Neoplasms from hospital discharges (CD2_)	CD2_BENIGN_LIPOMATOUS	214	9431.0	7458.0	367846.0	411864.0	40	15	215	0	40	15	0	3	2	13	0	2	3	3
Benign neoplasm of male genital organs	II Neoplasms from hospital discharges (CD2_)	CD2_BENIGN_MALE_GEN	222	540.0	183.0	165867.0	184705.0	0	0	0	0	0	0	0	0	0	0	0	0	0	0
Melanocytic naevi	II Neoplasms from hospital discharges (CD2_)	CD2_BENIGN_MELANOCYTIC	D22	8900.0	5291.0	368377.0	415240.0	342	499	648	314	342	486	314	7	3	11	2	3	7	8
Benign neoplasm of meninges	II Neoplasms from hospital discharges (CD2_)	CD2_BENIGN_MENINGES	D32	2655.0	598.0	374622.0	419933.0	36	8	216	0	36	8	0	1	4	6	0	4	1	1
Benign neoplasm of mouth and pharynx	II Neoplasms from hospital discharges (CD2_)	CD2_BENIGN_MOUTH_PHARYNX	D10	3216.0	526.0	374061.0	420005.0	0	0	0	0	0	0	0	0	0	0	0	0	0	0
Benign neoplasm of other and ill-defined parts of digestive system	II Neoplasms from hospital discharges (CD2_)	CD2_BENIGN_OTHERDIGESTIVE	D13	5062.0	1492.0	372215.0	419039.0	0	0	0	0	0	0	0	0	0	0	0	0	0	0
Benign neoplasm of other and unspecified sites	II Neoplasms from hospital discharges (CD2_)	CD2_BENIGN_OTHER_NOS	D36	866.0	831.0	376411.0	419700.0	0	0	60	0	0	0	0	0	0	1	0	0	0	0
Benign neoplasm of ovary	II Neoplasms from hospital discharges (CD2_)	CD2_BENIGN_OVARY	220	5308.0	1680.0	205562.0	197239.0	19	0	137	0	17	0	0	0	5	7	0	3	0	0
Benign neoplasm: Parathyroid gland	II Neoplasms from hospital discharges (CD2_)	CD2_BENIGN_PARATHYROID	227.2	274.0	460.0	377003.0	418625.0	0	4	16	0	0	4	0	1	0	1	0	0	1	1
Benign neoplasm: Pituitary gland, craniopharyngeal duct	II Neoplasms from hospital discharges (CD2_)	CD2_BENIGN_PITUITARY_CRANIPHAR	227.3	1402.0	396.0	375875.0	418625.0	0	0	0	0	0	0	0	0	0	0	0	0	0	0
Benign neoplasm of major salivary glands	II Neoplasms from hospital discharges (CD2_)	CD2_BENIGN_SALIVARY	D11	2785.0	550.0	374492.0	419981.0	0	0	0	0	0	0	0	0	0	0	0	0	0	0
Other benign neoplasms of skin	II Neoplasms from hospital discharges (CD2_)	CD2_BENIGN_SKIN	D23	12341.0	4596.0	364936.0	415935.0	1	0	3	0	1	0	0	0	1	1	0	1	0	0
Benign neoplasm of thyroid gland	II Neoplasms from hospital discharges (CD2_)	CD2_BENIGN_THYROID	226	875.0	320.0	376402.0	418625.0	6	0	0	0	0	0	0	0	1	0	0	0	0	0
Benign neoplasm of urinary organs	II Neoplasms from hospital discharges (CD2_)	CD2_BENIGN_URINARY	223	1165.0	226.0	376112.0	377237.0	0	0	0	0	0	0	0	0	0	0	0	0	0	0
Other benign neoplasms of uterus	II Neoplasms from hospital discharges (CD2_)	CD2_BENIGN_UTERUS_OTH	218.2	1477.0	389.0	209393.0	209602.0	0	0	0	0	0	0	0	0	0	0	0	0	0	0
Follicular lymphoma	II Neoplasms from hospital discharges (CD2_)	CD2_FOLLICULAR_LYMPHOMA	202.21	1081.0	536.0	376196.0	414840.0	3331	1551	5064	731	3294	1551	731	3	11	10	4	11	3	5
Follicular lymphoma	II Neoplasms from hospital discharges (CD2_)	CD2_FOLLICULAR_LYMPHOMA_EXALLC	202.21	1081.0	536.0	299952.0	414840.0	3310	1551	5042	731	3269	1551	731	3	10	10	4	9	3	5
Hodgkin lymphoma	II Neoplasms from hospital discharges (CD2_)	CD2_HODGKIN_LYMPHOMA	201	780.0	317.0	376497.0	414840.0	0	0	47	0	0	0	0	0	0	1	0	0	0	0
Hodgkin lymphoma	II Neoplasms from hospital discharges (CD2_)	CD2_HODGKIN_LYMPHOMA_EXALLC	201	780.0	317.0	299952.0	414840.0	0	0	76	0	0	0	0	0	0	1	0	0	0	0
Malignant immunoproliferative diseases	II Neoplasms from hospital discharges (CD2_)	CD2_IMMUNOPROLIFERATIVE_EXALLC	C88	223.0	142.0	299952.0	420389.0	7	38	13	0	7	6	0	1	0	1	0	0	1	1
Carcinoma in situ of breast	II Neoplasms from hospital discharges (CD2_)	CD2_INSITU_BREAST_EXALLC	CD2_INSITU_BREAST_EXALLC	278.0	1782.0	167052.0	326063.0	0	9	9	0	0	8	0	1	0	1	0	0	1	1
Carcinoma in situ of cervix uteri	II Neoplasms from hospital discharges (CD2_)	CD2_INSITU_CERVIX_UTERI_EXALLC	CD2_INSITU_CERVIX_UTERI_EXALLC	2236.0	3499.0	165401.0	324675.0	427	1125	2194	286	425	1122	286	3	5	8	3	5	3	6
Carcinoma in situ of endometrium	II Neoplasms from hospital discharges (CD2_)	CD2_INSITU_ENDOMETRIUM_EXALLC	CD2_INSITU_ENDOMETRIUM_EXALLC	106.0	1523.0	167161.0	202378.0	0	0	0	0	0	0	0	0	0	0	0	0	0	0
Melanoma in situ	II Neoplasms from hospital discharges (CD2_)	CD2_INSITU_MELANOMA_EXALLC	D03	887.0	956.0	286876.0	419575.0	41	0	291	0	29	0	0	0	5	7	0	4	0	0
Carcinoma in situ of skin	II Neoplasms from hospital discharges (CD2_)	CD2_INSITU_SKIN_EXALLC	CD2_INSITU_SKIN_EXALLC	1911.0	1301.0	286158.0	326532.0	46	3	58	0	8	3	0	1	3	6	0	3	1	1
Lymphoid leukaemia	II Neoplasms from hospital discharges (CD2_)	CD2_LYMPHOID_LEUKAEMIA_EXALLC	204.1	1493.0	802.0	299952.0	414840.0	56	0	347	0	54	0	0	0	5	11	0	4	0	0
Multiple myeloma and malignant plasma cell neoplasms	II Neoplasms from hospital discharges (CD2_)	CD2_MULTIPLE_MYELOMA_PLASMA_CELL_EXALLC	C90	1249.0	760.0	299952.0	419771.0	0	0	13	0	0	0	0	0	0	1	0	0	0	0
Myeloid leukaemia	II Neoplasms from hospital discharges (CD2_)	CD2_MYELOID_LEUKAEMIA	C92	674.0	567.0	376603.0	419964.0	0	0	0	0	0	0	0	0	0	0	0	0	0	0
Myeloid leukaemia	II Neoplasms from hospital discharges (CD2_)	CD2_MYELOID_LEUKAEMIA_EXALLC	C92	674.0	567.0	299952.0	419964.0	0	0	0	0	0	0	0	0	0	0	0	0	0	0
Non-follicular lymphoma	II Neoplasms from hospital discharges (CD2_)	CD2_NONFOLLICULAR_LYMPHOMA	C83	2602.0	1092.0	374675.0	419439.0	42	0	295	0	42	0	0	0	1	8	0	1	0	0
Non-follicular lymphoma	II Neoplasms from hospital discharges (CD2_)	CD2_NONFOLLICULAR_LYMPHOMA_EXALLC	C83	2602.0	1092.0	299952.0	419439.0	57	0	447	0	56	0	0	0	2	9	0	2	0	0
Other and unspecified types of non-Hodgkin lymphoma	II Neoplasms from hospital discharges (CD2_)	CD2_NONHODGKIN_NAS	C85	1088.0	1481.0	287137.0	419050.0	0	1	89	0	0	1	0	1	0	6	0	0	1	1
Other and unspecified types of non-Hodgkin lymphoma	II Neoplasms from hospital discharges (CD2_)	CD2_NONHODGKIN_NAS_EXALLC	C85	1088.0	1481.0	299952.0	419050.0	0	1	92	0	0	1	0	1	0	6	0	0	1	1
Mature T/NK-cell lymphomas	II Neoplasms from hospital discharges (CD2_)	CD2_TNK_LYMPHOMA_EXALLC	C84	335.0	151.0	299952.0	420380.0	0	0	0	0	0	0	0	0	0	0	0	0	0	0
Primary biliary cholangitis (PBC)	Gastrointestinal endpoints	CHIRBIL_PRIM	571.6	557.0	314.0	281127.0	408402.0	814	0	1179	0	814	0	0	0	5	8	0	5	0	0
Chronic myeloid leukaemia [CML], BCR/ABL-positive	Other, not yet classified endpoints (same as #MISC)	CML	204.22	232.0	171.0	375158.0	414840.0	0	0	0	0	0	0	0	0	0	0	0	0	0	0
Early onset COPD	COPD and related endpoints	COPD_EARLY	COPD_EARLY	7079.0	5345.0	359794.0	415197.0	455	3	526	3	414	3	3	1	3	4	1	3	1	1
Later onset COPD	COPD and related endpoints	COPD_LATER	COPD_LATER	10404.0	15348.0	161813.0	405194.0	398	298	540	205	395	298	205	2	2	8	1	2	2	3
STROKE	Comorbidities of Diabetes	C_STROKE	430	39818.0	2437.0	271817.0	407633.0	97	0	100	0	96	0	0	0	2	2	0	1	0	0
Acquired haemolytic anaemia	III Diseases of the blood and blood-forming organs and certain disorders involving the immune mechanism (D3_)	D3_ACQHAEMOLYTICANAEMIA	283	606.0	191.0	376439.0	396365.0	0	0	0	0	0	0	0	0	0	0	0	0	0	0
Acute posthaemorrhagic anaemia	III Diseases of the blood and blood-forming organs and certain disorders involving the immune mechanism (D3_)	D3_ACUTEPOSTBLEEDANAEMIA	285.1	976.0	310.0	362319.0	396365.0	0	0	0	0	0	0	0	0	0	0	0	0	0	0
Agranulocytosis	III Diseases of the blood and blood-forming organs and certain disorders involving the immune mechanism (D3_)	D3_AGRANULOCYTOSIS	288.1	3234.0	4096.0	370400.0	410877.0	3	0	54	0	1	0	0	0	1	2	0	2	0	0
Anaemia in chronic diseases classified elsewhere	III Diseases of the blood and blood-forming organs and certain disorders involving the immune mechanism (D3_)	D3_ANAEMIAINCHRONICDISEASE	285.2	585.0	920.0	362319.0	396365.0	0	0	0	0	0	0	0	0	0	0	0	0	0	0
Vitamin B12 deficiency anaemia	III Diseases of the blood and blood-forming organs and certain disorders involving the immune mechanism (D3_)	D3_ANAEMIA_B12_DEF	281.12	3351.0	1112.0	360528.0	396365.0	2216	61	2929	40	2119	61	40	1	15	18	1	15	1	1
Folate deficiency anaemia	III Diseases of the blood and blood-forming organs and certain disorders involving the immune mechanism (D3_)	D3_ANAEMIA_FOLATEDEF	281.13	178.0	259.0	360528.0	396365.0	0	0	0	0	0	0	0	0	0	0	0	0	0	0
Iron deficiency anaemia	III Diseases of the blood and blood-forming organs and certain disorders involving the immune mechanism (D3_)	D3_ANAEMIA_IRONDEF	280	13689.0	10590.0	360528.0	396365.0	159	321	1007	0	136	320	0	1	18	20	0	16	1	1
Iron deficiency anaemia secondary to blood loss (chronic)	III Diseases of the blood and blood-forming organs and certain disorders involving the immune mechanism (D3_)	D3_ANAEMIA_IRONDEF_BLOODLOSS	280.2	4852.0	550.0	360528.0	396365.0	7	0	8	0	7	0	0	0	3	3	0	3	0	0
Other and unspecified iron deficiency	III Diseases of the blood and blood-forming organs and certain disorders involving the immune mechanism (D3_)	D3_ANAEMIA_IRONDEF_NAS	280	10208.0	10590.0	360528.0	396365.0	193	321	942	0	162	320	0	1	16	21	0	16	1	1
Chronic Coagulation defects	III Diseases of the blood and blood-forming organs and certain disorders involving the immune mechanism (D3_)	D3_COAGDEF	286.1	626.0	543.0	376651.0	416975.0	293	883	1053	75	288	602	75	4	16	18	2	9	4	6
Other and unspecified coagulation defects	III Diseases of the blood and blood-forming organs and certain disorders involving the immune mechanism (D3_)	D3_COAGDEFNAS	286.7	1217.0	460.0	371504.0	416975.0	1886	11	1809	11	1786	11	11	3	42	43	3	39	3	3
Other coagulation defects	III Diseases of the blood and blood-forming organs and certain disorders involving the immune mechanism (D3_)	D3_COAGOTHER	D68	1904.0	1159.0	371504.0	419372.0	1741	569	2393	371	1648	562	371	9	43	43	10	40	9	14
Haemorrhagic disorder due to circulating anticoagulants	III Diseases of the blood and blood-forming organs and certain disorders involving the immune mechanism (D3_)	D3_HAEMORRHAGCIRGUANTICO	286.5	267.0	99.0	371504.0	416975.0	0	0	0	0	0	0	0	0	0	0	0	0	0	0
Other hereditary haemolytic anaemias	III Diseases of the blood and blood-forming organs and certain disorders involving the immune mechanism (D3_)	D3_HEREDHAEMOLYTICANAEMIAOTHER	D58	140.0	120.0	376439.0	420411.0	0	0	0	0	0	0	0	0	0	0	0	0	0	0
Hereditary deficiency of other clotting factors	III Diseases of the blood and blood-forming organs and certain disorders involving the immune mechanism (D3_)	D3_HEREDOTHCLOFACTORS	286.12	216.0	345.0	371504.0	416975.0	590	2057	2434	294	568	2036	294	4	25	23	5	20	4	9
Immunodeficiency with predominantly antibody defects	III Diseases of the blood and blood-forming organs and certain disorders involving the immune mechanism (D3_)	D3_IMMUDEFANTIBODY	D80	711.0	192.0	371255.0	420339.0	0	0	0	0	0	0	0	0	0	0	0	0	0	0
Other and unspecified aplastic anaemias	III Diseases of the blood and blood-forming organs and certain disorders involving the immune mechanism (D3_)	D3_OTHERAPLASTICANAEMIA	D61	288.0	606.0	362319.0	419925.0	0	0	0	0	0	0	0	0	0	0	0	0	0	0
Other diseases of blood and blood-forming organs	III Diseases of the blood and blood-forming organs and certain disorders involving the immune mechanism (D3_)	D3_OTHERBLOOD	D75	1892.0	778.0	370400.0	419753.0	420	0	432	0	419	0	0	0	1	4	0	1	0	0
Other disorders of white blood cells	III Diseases of the blood and blood-forming organs and certain disorders involving the immune mechanism (D3_)	D3_OTHERWHITECELL	288.2	1483.0	436.0	370400.0	410877.0	0	0	0	0	0	0	0	0	0	0	0	0	0	0
Purpura and other haemorrhagic conditions	III Diseases of the blood and blood-forming organs and certain disorders involving the immune mechanism (D3_)	D3_PURPURA_AND3_OTHER_HAEMORRHAGIC	287	3900.0	2227.0	371504.0	416975.0	0	0	0	0	0	0	0	0	0	0	0	0	0	0
Sarcoidosis	III Diseases of the blood and blood-forming organs and certain disorders involving the immune mechanism (D3_)	D3_SARCOIDOSIS	D86	4041.0	639.0	371255.0	419892.0	11818	1196	13013	555	11738	1194	555	2	28	25	3	26	2	5
Secondary polycythaemia	III Diseases of the blood and blood-forming organs and certain disorders involving the immune mechanism (D3_)	D3_SCNDPOLYCYTHAEMIA	289.8	608.0	384.0	370400.0	410191.0	0	2	1	0	0	1	0	1	0	0	0	0	0	0
Secondary thrombocytopenia	III Diseases of the blood and blood-forming organs and certain disorders involving the immune mechanism (D3_)	D3_SCNDTHROMBOCYTOPENIA	287.32	298.0	108.0	371504.0	416975.0	0	0	0	0	0	0	0	0	0	0	0	0	0	0
Diseases of spleen	III Diseases of the blood and blood-forming organs and certain disorders involving the immune mechanism (D3_)	D3_SPLEENDISEASE	289.5	397.0	661.0	370400.0	410877.0	0	0	0	0	0	0	0	0	0	0	0	0	0	0
Von Willebrand disease	III Diseases of the blood and blood-forming organs and certain disorders involving the immune mechanism (D3_)	D3_VONVILLEBRAND	286.11	336.0	120.0	371504.0	416975.0	34	0	48	0	32	0	0	0	3	2	0	2	0	0
Diabetic nephropathy	Diabetes endpoints	DM_NEPHROPATHY_EXMORE	DM_NEPHROPATHY_EXMORE	4111.0	1116.0	308539.0	372813.0	10714	0	10108	0	9945	0	0	0	27	25	0	26	0	0
Acidosis	IV Endocrine, nutritional and metabolic diseases (E4_)	E4_ACIDOSIS	276.41	479.0	1629.0	324150.0	409482.0	0	0	0	0	0	0	0	0	0	0	0	0	0	0
Syndrome of inappropriate secretion of antidiuretic hormone	IV Endocrine, nutritional and metabolic diseases (E4_)	E4_ANTIDIU	253.7	119.0	231.0	361988.0	415877.0	0	0	0	0	0	0	0	0	0	0	0	0	0	0
Cushing syndrome	IV Endocrine, nutritional and metabolic diseases (E4_)	E4_CUSHING	255.11	293.0	126.0	361988.0	415877.0	0	0	0	0	0	0	0	0	0	0	0	0	0	0
Cystic fibrosis	IV Endocrine, nutritional and metabolic diseases (E4_)	E4_CYSTFIBRO	E4_CYSTFIBRO	62.0	40.0	324150.0	289922.0	64	0	93	0	60	0	0	0	9	9	0	8	0	0
Diabetes insipidus	IV Endocrine, nutritional and metabolic diseases (E4_)	E4_DIABINSIPIDUS	253.3	245.0	109.0	361988.0	415877.0	0	0	0	0	0	0	0	0	0	0	0	0	0	0
Type 1 diabetes with ketoacidosis	IV Endocrine, nutritional and metabolic diseases (E4_)	E4_DM1KETO	250.11	2102.0	302.0	308280.0	396181.0	21682	5660	24551	3071	20965	5624	3071	5	25	19	6	20	5	7
Type 1 diabetes with ophthalmic complications	IV Endocrine, nutritional and metabolic diseases (E4_)	E4_DM1OPTH	250.13	5202.0	573.0	308280.0	396181.0	33354	8155	36544	4463	32622	7880	4460	7	38	40	7	39	7	7
Type 2 diabetes with renal complications	IV Endocrine, nutritional and metabolic diseases (E4_)	E4_DM2REN	250.22	2684.0	261.0	308280.0	396181.0	242	0	264	0	240	0	0	0	6	6	0	6	0	0
Postprocedural endocrine and metabolic disorders, not elsewhere classified	IV Endocrine, nutritional and metabolic diseases (E4_)	E4_ENDOMETPOSTOP	E89	3383.0	1660.0	324150.0	418871.0	2265	0	2512	0	2111	0	0	0	12	15	0	14	0	0
Other disorders of fluid, electrolyte and acid-base balance	IV Endocrine, nutritional and metabolic diseases (E4_)	E4_FLUIDELECTRO	E87	9694.0	8097.0	324150.0	412434.0	6	0	0	0	0	0	0	0	1	0	0	0	0	0
Gilbert syndrome	IV Endocrine, nutritional and metabolic diseases (E4_)	E4_GILBERT	E4_GILBERT	180.0	745.0	324150.0	336325.0	334	1006	1092	313	329	976	313	1	3	1	3	3	1	4
Nontoxic single thyroid nodule	IV Endocrine, nutritional and metabolic diseases (E4_)	E4_GOITRENOD	241.1	2027.0	604.0	320703.0	399034.0	1	0	102	0	1	0	0	0	1	3	0	1	0	0
Graves disease, strict definition	IV Endocrine, nutritional and metabolic diseases (E4_)	E4_GRAVES_STRICT	UKBB.E4_GRAVES_STRICT.EUR.ALL	2836.0	238.0	374441.0	370312.0	10767	786	11972	516	10632	785	516	8	33	33	9	33	8	10
Pure hypercholesterolaemia	IV Endocrine, nutritional and metabolic diseases (E4_)	E4_HYPERCHOL	272.11	25928.0	40851.0	324150.0	376397.0	2285	2740	6249	1172	2118	2712	1172	39	43	82	22	39	40	55
Hyperkalaemia	IV Endocrine, nutritional and metabolic diseases (E4_)	E4_HYPERKALAEMIA	276.13	1455.0	1454.0	324150.0	409482.0	0	0	0	0	0	0	0	0	0	0	0	0	0	0
Mixed hyperlipidaemia	IV Endocrine, nutritional and metabolic diseases (E4_)	E4_HYPERLIPMIX	272.13	1084.0	190.0	324150.0	376397.0	43	0	208	0	42	0	0	0	4	5	0	4	0	0
Hyperosmolality and hypernatraemia	IV Endocrine, nutritional and metabolic diseases (E4_)	E4_HYPEROSMHNAT	276.11	328.0	402.0	324150.0	409482.0	0	0	0	0	0	0	0	0	0	0	0	0	0	0
Hyperparathyroidism	IV Endocrine, nutritional and metabolic diseases (E4_)	E4_HYPERPARA	252.1	5590.0	1038.0	361988.0	415877.0	130	20	247	16	130	20	16	1	14	20	1	15	1	2
Hyperfunction of pituitary gland	IV Endocrine, nutritional and metabolic diseases (E4_)	E4_HYPERPIT	E22	1460.0	399.0	361988.0	420132.0	0	0	0	0	0	0	0	0	0	0	0	0	0	0
Hypokalaemia	IV Endocrine, nutritional and metabolic diseases (E4_)	E4_HYPOKALAEMIA	276.14	3278.0	2259.0	324150.0	409482.0	0	0	0	0	0	0	0	0	0	0	0	0	0	0
Hypo-osmolality and hyponatraemia	IV Endocrine, nutritional and metabolic diseases (E4_)	E4_HYPOOSMNAT	276.12	5137.0	2920.0	324150.0	409482.0	5	0	1	0	1	0	0	0	2	1	0	1	0	0
Hypopituitarism	IV Endocrine, nutritional and metabolic diseases (E4_)	E4_HYPOPIT	253.2	1902.0	326.0	361988.0	415877.0	0	0	0	0	0	0	0	0	0	0	0	0	0	0
Hypothyroidism, strict autoimmune	IV Endocrine, nutritional and metabolic diseases (E4_)	E4_HYTHY_AI_STRICT	UKBB.E4_HYTHY_AI_STRICT_EXTRA.EUR.ALL	40926.0	26966.0	274069.0	370312.0	19416	35074	49975	12593	18835	32374	12585	152	154	325	93	154	155	228
Disorders of iron metabolism	IV Endocrine, nutritional and metabolic diseases (E4_)	E4_IRON_MET	275.1	324.0	839.0	324150.0	417428.0	2524	16878	17346	2232	2461	15819	2232	9	21	9	19	20	10	29
Disorders of lipoprotein metabolism and other lipidaemias	IV Endocrine, nutritional and metabolic diseases (E4_)	E4_LIPOPROT	E78	37742.0	44175.0	324150.0	376356.0	2995	2813	7148	1310	2746	2797	1310	40	56	92	29	54	40	59
Disorders of magnesium metabolism	IV Endocrine, nutritional and metabolic diseases (E4_)	E4_MG_MET	275.3	154.0	688.0	324150.0	417428.0	0	0	0	0	0	0	0	0	0	0	0	0	0	0
Disorders of mineral metabolism	IV Endocrine, nutritional and metabolic diseases (E4_)	E4_MINERAL_MET	E83	2215.0	3092.0	324150.0	417439.0	302	4815	4192	276	302	4082	276	12	6	18	6	6	18	24
Nontoxic goitre/thyroid nodule	IV Endocrine, nutritional and metabolic diseases (E4_)	E4_NONTOXIC_THYROID	E04	9485.0	1955.0	367792.0	418576.0	5214	576	6212	518	5134	576	518	13	61	62	13	60	13	16
Obesity	IV Endocrine, nutritional and metabolic diseases (E4_)	E4_OBESITY	278.1	21375.0	15917.0	355786.0	404444.0	1123	685	2562	443	1049	597	443	6	25	46	3	22	6	8
Ovarian dysfunction	IV Endocrine, nutritional and metabolic diseases (E4_)	E4_OVARDYS	E4_OVARDYS	2010.0	382.0	200581.0	415343.0	131	0	146	0	130	0	0	0	3	4	0	3	0	0
Polycystic ovarian syndrome	IV Endocrine, nutritional and metabolic diseases (E4_)	E4_PCOS	256.4	1424.0	245.0	200581.0	224884.0	170	0	214	0	170	0	0	0	6	8	0	6	0	0
Disorders of phosphorus metabolism and phosphatases	IV Endocrine, nutritional and metabolic diseases (E4_)	E4_PHOS_MET	275.53	109.0	337.0	324150.0	417428.0	0	0	0	0	0	0	0	0	0	0	0	0	0	0
Disorders of porphyrin and bilirubin metabolism	IV Endocrine, nutritional and metabolic diseases (E4_)	E4_PORBILIR	E80	284.0	504.0	324150.0	420027.0	318	627	690	290	317	590	290	1	3	2	3	3	1	4
Testicular hypofunction	IV Endocrine, nutritional and metabolic diseases (E4_)	E4_TESTICHYPO	257.1	667.0	189.0	161407.0	190993.0	0	0	0	0	0	0	0	0	0	0	0	0	0	0
Autoimmune thyroiditis	IV Endocrine, nutritional and metabolic diseases (E4_)	E4_THYROIDITAUTOIM	245.21	489.0	249.0	320703.0	399034.0	63	0	529	0	57	0	0	0	2	7	0	2	0	0
Thyrotoxicosis with diffuse goitre	IV Endocrine, nutritional and metabolic diseases (E4_)	E4_THYTOXGOITDIF	242.1	4462.0	554.0	320703.0	399034.0	14448	3619	18136	2390	14328	3618	2390	10	42	39	11	40	10	12
Thyrotoxicosis with toxic multinodular goitre	IV Endocrine, nutritional and metabolic diseases (E4_)	E4_THYTOXGOITMULT	UKBB.E4_THYTOXGOITMULT.EUR.ALL	1600.0	110.0	369104.0	370312.0	658	36	854	35	655	36	35	1	16	18	1	14	1	1
Deficiency of other B group vitamins	IV Endocrine, nutritional and metabolic diseases (E4_)	E4_VIT_B_DEF	E53	599.0	1084.0	354812.0	419447.0	0	0	1	0	0	0	0	0	0	1	0	0	0	0
Vitamin D deficiency	IV Endocrine, nutritional and metabolic diseases (E4_)	E4_VIT_D_DEF	E55	426.0	943.0	354812.0	419588.0	0	0	0	0	0	0	0	0	0	0	0	0	0	0
Volume depletion	IV Endocrine, nutritional and metabolic diseases (E4_)	E4_VOLUME	276.5	2676.0	4134.0	324150.0	409482.0	0	0	0	0	0	0	0	0	0	0	0	0	0	0
Dementia in Alzheimer disease	V Mental and behavioural disorders (F5_)	F5_ALZHDEMENT	F00	5422.0	507.0	356660.0	420024.0	1196	79	1141	74	1066	79	74	1	10	11	1	11	1	1
Bipolar affective disorders	V Mental and behavioural disorders (F5_)	F5_BIPO	F31	7006.0	1165.0	329192.0	419366.0	0	0	0	0	0	0	0	0	0	0	0	0	0	0
Mental and behavioural disorders due to cannabinoids	V Mental and behavioural disorders (F5_)	F5_CANNABIS	F12	939.0	171.0	370672.0	420360.0	0	0	0	0	0	0	0	0	0	0	0	0	0	0
Delirium, not induced by alcohol and other psychoactive substances	V Mental and behavioural disorders (F5_)	F5_DELIRIUM	F05	3039.0	1307.0	356660.0	419224.0	55	35	74	31	55	35	31	1	1	1	1	1	1	1
Persistent delusional disorders	V Mental and behavioural disorders (F5_)	F5_DELUSIO	F22	2418.0	235.0	364160.0	420296.0	0	0	0	0	0	0	0	0	0	0	0	0	0	0
Dementia in other diseases classified elsewhere	V Mental and behavioural disorders (F5_)	F5_DEMINOTH	F02	1157.0	244.0	356660.0	420287.0	0	0	9	0	0	0	0	0	0	1	0	0	0	0
Depression	V Mental and behavioural disorders (F5_)	F5_DEPRESSIO	F5_DEPRESSIO	43280.0	36838.0	329192.0	382918.0	433	0	709	0	240	0	0	0	10	20	0	9	0	0
Dissociative [conversion] disorders	V Mental and behavioural disorders (F5_)	F5_DISSOCIATIVE	F44	1145.0	125.0	337577.0	420406.0	0	0	0	0	0	0	0	0	0	0	0	0	0	0
Other eating disorders	V Mental and behavioural disorders (F5_)	F5_EATOTH	F50	1551.0	120.0	366876.0	420411.0	0	0	0	0	0	0	0	0	0	0	0	0	0	0
Generalized anxiety disorder	V Mental and behavioural disorders (F5_)	F5_GAD	300.11	4666.0	186.0	337577.0	369930.0	0	0	0	0	0	0	0	0	0	0	0	0	0	0
Manic episode	V Mental and behavioural disorders (F5_)	F5_MANIA	F30	934.0	183.0	329192.0	420348.0	0	0	0	0	0	0	0	0	0	0	0	0	0	0
Other mental disorders due to brain damage and dysfunction and to physical disease	V Mental and behavioural disorders (F5_)	F5_MENTORG	F06	3023.0	379.0	356660.0	420152.0	33	0	36	0	32	0	0	0	1	1	0	1	0	0
Obsessive-compulsive disorder	V Mental and behavioural disorders (F5_)	F5_OCD	300.3	1962.0	193.0	337577.0	369930.0	0	0	0	0	0	0	0	0	0	0	0	0	0	0
Mental and behavioural disorders due to opioids	V Mental and behavioural disorders (F5_)	F5_OPIOIDS	F11	1108.0	133.0	370672.0	420398.0	0	0	0	0	0	0	0	0	0	0	0	0	0	0
Phobic anxiety disorders	V Mental and behavioural disorders (F5_)	F5_PHOBANX	F40	4303.0	896.0	337577.0	419635.0	0	0	0	0	0	0	0	0	0	0	0	0	0	0
Acute and transient psychotic disorders	V Mental and behavioural disorders (F5_)	F5_PSYTRANS	F23	4255.0	164.0	364160.0	420367.0	0	0	0	0	0	0	0	0	0	0	0	0	0	0
Post-traumatic stress disorder	V Mental and behavioural disorders (F5_)	F5_PTSD	300.9	2282.0	187.0	337577.0	369930.0	0	0	0	0	0	0	0	0	0	0	0	0	0	0
Schizoaffective disorder	V Mental and behavioural disorders (F5_)	F5_SCHIZOAFF	F25	2742.0	159.0	364160.0	420372.0	0	0	0	0	0	0	0	0	0	0	0	0	0	0
Specific development disorders of scholastic skills	V Mental and behavioural disorders (F5_)	F5_SCHOLA	315.1	1148.0	212.0	373484.0	419655.0	0	0	0	0	0	0	0	0	0	0	0	0	0	0
Schizophrenia	V Mental and behavioural disorders (F5_)	F5_SCHZPHR	F20	6515.0	625.0	364160.0	419906.0	0	0	0	0	0	0	0	0	0	0	0	0	0	0
Sexual dysfunction	V Mental and behavioural disorders (F5_)	F5_SEXDYS	F52	326.0	340.0	366876.0	420191.0	0	0	11	0	0	0	0	0	0	1	0	0	0	0
Somatoform disorder	V Mental and behavioural disorders (F5_)	F5_SOMATOFORM	F45	5164.0	476.0	337577.0	420055.0	0	0	0	0	0	0	0	0	0	0	0	0	0	0
Specific development disorders of speech and language	V Mental and behavioural disorders (F5_)	F5_SPEECH	F80	1648.0	119.0	373484.0	420412.0	0	0	0	0	0	0	0	0	0	0	0	0	0	0
Other reaction to severe stress, and adjustment disorders	V Mental and behavioural disorders (F5_)	F5_STRESSOTH	F43	13913.0	638.0	337577.0	419893.0	0	0	0	0	0	0	0	0	0	0	0	0	0	0
Vascular dementia	V Mental and behavioural disorders (F5_)	F5_VASCDEM	290.16	2335.0	444.0	360778.0	410833.0	69	36	94	31	68	36	31	1	2	2	1	1	1	1
Falls/tendency to fall	Miscellaneous, not yet classified endpoints	FALLS	W19	92857.0	7145.0	284420.0	413386.0	97	0	117	0	97	0	0	0	3	3	0	3	0	0
Fibrosis of liver	Gastrointestinal endpoints	FIBROLIV	571.51	146.0	151.0	373307.0	408402.0	0	0	0	0	0	0	0	0	0	0	0	0	0	0
Frontotemporal dementia	Neurological endpoints	FTD	FTD	111.0	168.0	360134.0	367897.0	0	0	0	0	0	0	0	0	0	0	0	0	0	0
Alzheimer’s disease, wide definition	VI Diseases of the nervous system (G6_)	G6_AD_WIDE	290.11	13393.0	839.0	363884.0	410833.0	2088	117	2153	100	2019	113	100	1	11	15	1	14	1	1
Motor neuron disease	VI Diseases of the nervous system (G6_)	G6_ALS	G6_ALS	483.0	556.0	170667.0	373535.0	84	0	60	0	31	0	0	0	4	3	0	4	0	0
Alzheimer disease	VI Diseases of the nervous system (G6_)	G6_ALZHEIMER	G30	9301.0	831.0	367976.0	419700.0	1483	111	1635	96	1411	109	96	1	10	11	1	11	1	1
Autonomic disorders	VI Diseases of the nervous system (G6_)	G6_AUTONOM	337	549.0	343.0	350251.0	403249.0	0	0	0	0	0	0	0	0	0	0	0	0	0	0
Cerebral cysts	VI Diseases of the nervous system (G6_)	G6_CERCYST	G93	1567.0	2064.0	350251.0	418467.0	0	0	0	0	0	0	0	0	0	0	0	0	0	0
Other disorders of central nervous system	VI Diseases of the nervous system (G6_)	G6_CNSOTH	G96	285.0	305.0	350251.0	420226.0	0	0	0	0	0	0	0	0	0	0	0	0	0	0
Cerebral palsy	VI Diseases of the nervous system (G6_)	G6_CP	343	482.0	168.0	373780.0	403249.0	0	0	0	0	0	0	0	0	0	0	0	0	0	0
Dystonia	VI Diseases of the nervous system (G6_)	G6_DYSTON	G24	1500.0	331.0	367444.0	420200.0	0	0	0	0	0	0	0	0	0	0	0	0	0	0
Epilepsy	VI Diseases of the nervous system (G6_)	G6_EPLEPSY	G40	11740.0	4345.0	287837.0	416186.0	0	0	0	0	0	0	0	0	0	0	0	0	0	0
Other facial nerve disorders	VI Diseases of the nervous system (G6_)	G6_FACOTH	352.2	756.0	1059.0	330377.0	399339.0	0	0	0	0	0	0	0	0	0	0	0	0	0	0
Other headache syndromes	VI Diseases of the nervous system (G6_)	G6_HEADACHE	G44	15851.0	631.0	287837.0	419900.0	11	0	0	0	0	0	0	0	1	0	0	0	0	0
Hemiplegia	VI Diseases of the nervous system (G6_)	G6_HEMIPLE	342	1537.0	2025.0	373780.0	403249.0	0	12	1	0	0	1	0	1	0	0	0	0	0	0
Hereditary ataxia	VI Diseases of the nervous system (G6_)	G6_HERATAXIA	334.1	339.0	166.0	376185.0	403249.0	0	0	0	0	0	0	0	0	0	0	0	0	0	0
Migraine	VI Diseases of the nervous system (G6_)	G6_MIGRAINE	G6_MIGRAINE	18477.0	5993.0	287837.0	395097.0	4	0	36	0	3	0	0	0	3	3	0	2	0	0
Migraine without aura	VI Diseases of the nervous system (G6_)	G6_MIGRAINE_NO_AURA	G6_MIGRAINE_NO_AURA	6730.0	66.0	287837.0	395142.0	0	0	0	0	0	0	0	0	0	0	0	0	0	0
Migraine with aura	VI Diseases of the nervous system (G6_)	G6_MIGRAINE_WITH_AURA	G6_MIGRAINE_WITH_AURA	7917.0	461.0	287837.0	395143.0	0	0	0	0	0	0	0	0	0	0	0	0	0	0
MS-disease / Multiple Sclerosis	VI Diseases of the nervous system (G6_)	G6_MS	335	2182.0	1538.0	373987.0	403249.0	10347	9703	16189	4581	10061	9490	4581	3	14	15	3	12	3	5
Myasthenia gravis	VI Diseases of the nervous system (G6_)	G6_MYASTHENIA	358.1	426.0	224.0	373848.0	417332.0	0	0	0	0	0	0	0	0	0	0	0	0	0	0
Other demyelinating diseases of the central nervous system	VI Diseases of the nervous system (G6_)	G6_OTHDEMYEL	G37	1029.0	320.0	374678.0	420211.0	2476	2	3129	1	2466	2	1	1	6	6	1	6	1	1
Parkinson's disease	VI Diseases of the nervous system (G6_)	G6_PARKINSON	332	4235.0	1660.0	373042.0	403249.0	23	5	2784	0	22	3	0	1	5	10	0	4	1	1
Postprocedural disorders of nervous system	VI Diseases of the nervous system (G6_)	G6_POSTOPNEURO	G97	2146.0	232.0	350251.0	420299.0	0	0	0	0	0	0	0	0	0	0	0	0	0	0
Postviral fatigue syndrome	VI Diseases of the nervous system (G6_)	G6_POSTVIRFAT	798.1	169.0	734.0	350251.0	416233.0	0	0	0	0	0	0	0	0	0	0	0	0	0	0
Sleep apnoea	VI Diseases of the nervous system (G6_)	G6_SLEEPAPNO	327.3	38998.0	5621.0	336659.0	413908.0	377	4	485	3	365	4	3	1	10	17	1	9	1	2
Sleep apnoea, including avohilmo	VI Diseases of the nervous system (G6_)	G6_SLEEPAPNO_INCLAVO	327.3	41704.0	5621.0	335573.0	413908.0	429	4	552	3	375	4	3	1	8	16	1	7	1	1
Other sleep disorders	VI Diseases of the nervous system (G6_)	G6_SLEEPDISOTH	G47	3219.0	6557.0	287837.0	413974.0	0	0	0	0	0	0	0	0	0	0	0	0	0	0
Other diseases of spinal cord	VI Diseases of the nervous system (G6_)	G6_SPINOTH	G95	804.0	757.0	350251.0	419774.0	0	0	0	0	0	0	0	0	0	0	0	0	0	0
Status epilepticus	VI Diseases of the nervous system (G6_)	G6_STATUSEPI	G41	1023.0	171.0	287837.0	420360.0	2	0	2	0	2	0	0	0	0	0	0	0	0	0
Generalized epilepsy	VI Diseases of the nervous system (G6_)	GE	345.11	1298.0	530.0	365534.0	403249.0	0	0	0	0	0	0	0	0	0	0	0	0	0	0
Gestational diabetes (for exclusion)	Diabetes endpoints	GEST_DIABETES	GEST_DIABETES	13039.0	137.0	197831.0	373954.0	558	0	573	0	555	0	0	0	13	13	0	14	0	0
Generalized epilepsy, strict definition	VI Diseases of the nervous system (G6_)	GE_STRICT	GE_STRICT	669.0	617.0	365534.0	414698.0	0	0	0	0	0	0	0	0	0	0	0	0	0	0
Gout, strict definition	Rheuma endpoints	GOUT_STRICT	GOUT_STRICT	4429.0	1985.0	370730.0	412265.0	1782	1041	2560	829	1742	1019	829	5	15	18	4	16	4	7
Amblyopia ex anopsia	VII Diseases of the eye and adnexa (H7_)	H7_AMBLYANOPSIA	368.1	1046.0	774.0	360091.0	416168.0	0	0	0	0	0	0	0	0	0	0	0	0	0	0
Anisometropia and aniseikonia	VII Diseases of the eye and adnexa (H7_)	H7_ANISOMETROPIA	368.3	793.0	210.0	361237.0	416168.0	0	0	0	0	0	0	0	0	0	0	0	0	0	0
Anomalies of pupillary function	VII Diseases of the eye and adnexa (H7_)	H7_ANOMAPUPFUNC	379.4	509.0	109.0	373254.0	410363.0	0	0	0	0	0	0	0	0	0	0	0	0	0	0
Astigmatism	VII Diseases of the eye and adnexa (H7_)	H7_ASTIGMATISM	367.2	1502.0	284.0	361237.0	416775.0	0	0	0	0	0	0	0	0	0	0	0	0	0	0
Visual impairment including blindness (binocular or monocular)	VII Diseases of the eye and adnexa (H7_)	H7_BLINDANDVISIMPAIRMENT	367.9	1882.0	1211.0	360091.0	416775.0	74	0	28	0	28	0	0	0	3	1	0	1	0	0
Other cataract	VII Diseases of the eye and adnexa (H7_)	H7_CATARACTOTHER	H26	17699.0	18988.0	312864.0	401543.0	1970	219	2004	86	1385	218	86	10	14	31	4	15	9	12
Senile cataract	VII Diseases of the eye and adnexa (H7_)	H7_CATARACTSENILE	366.2	59522.0	12419.0	312864.0	392711.0	1581	139	2670	102	1340	122	102	6	37	49	4	36	5	8
Chorioretinal scars	VII Diseases of the eye and adnexa (H7_)	H7_CHORSCAR	363.3	82.0	101.0	344569.0	404535.0	0	0	0	0	0	0	0	0	0	0	0	0	0	0
Conjunctivitis	VII Diseases of the eye and adnexa (H7_)	H7_CONJUNCTIVITIS	369.5	28895.0	348.0	345122.0	409073.0	417	0	483	0	409	0	0	0	10	9	0	9	0	0
Conjunctivitis (acute, non atopic)	VII Diseases of the eye and adnexa (H7_)	H7_CONJUNCTIVITISACUNONATOPIC	369.5	8907.0	348.0	345122.0	409073.0	0	0	0	0	0	0	0	0	0	0	0	0	0	0
Keratoconus	VII Diseases of the eye and adnexa (H7_)	H7_CORNEALDEFORM	364.41	625.0	103.0	357814.0	404535.0	9	0	9	0	8	0	0	0	1	2	0	1	0	0
Other disorders of cornea	VII Diseases of the eye and adnexa (H7_)	H7_CORNEALOTH	H18	2510.0	895.0	357814.0	419636.0	362	129	546	82	355	107	82	3	14	7	6	11	3	8
Corneal scars and opacities	VII Diseases of the eye and adnexa (H7_)	H7_CORNEALSCAR	364.1	616.0	123.0	357814.0	404535.0	0	0	0	0	0	0	0	0	0	0	0	0	0	0
Corneal ulcer	VII Diseases of the eye and adnexa (H7_)	H7_CORNULCER	370.1	5476.0	187.0	357814.0	409073.0	692	0	703	0	690	0	0	0	3	4	0	4	0	0
Degenerative myopia	VII Diseases of the eye and adnexa (H7_)	H7_DEGENMYOPIA	360.2	161.0	287.0	361552.0	404535.0	0	0	0	0	0	0	0	0	0	0	0	0	0	0
Epiphora	VII Diseases of the eye and adnexa (H7_)	H7_EPIPHORA	375.2	535.0	1075.0	344684.0	410363.0	0	0	0	0	0	0	0	0	0	0	0	0	0	0
Other inflammation of eyelid	VII Diseases of the eye and adnexa (H7_)	H7_EYELIDINFLAMMATION	H01	3332.0	768.0	344684.0	419763.0	0	0	0	0	0	0	0	0	0	0	0	0	0	0
Primary angle-closure glaucoma	VII Diseases of the eye and adnexa (H7_)	H7_GLAUCCLOSEPRIM	365.2	1199.0	921.0	358375.0	404535.0	0	0	5	0	0	0	0	0	0	2	0	0	0	0
Glaucoma	VII Diseases of the eye and adnexa (H7_)	H7_GLAUCOMA	365	18902.0	6199.0	358375.0	404535.0	2876	465	4118	289	2490	447	289	8	55	81	7	54	9	11
Primary open-angle glaucoma, strict	VII Diseases of the eye and adnexa (H7_)	H7_GLAUCOMA_POAG	H7_GLAUCOMA_POAG	7756.0	2877.0	358375.0	409402.0	1802	406	3033	293	1746	405	293	10	32	55	7	32	8	11
Hypermetropia	VII Diseases of the eye and adnexa (H7_)	H7_HYPERMETRO	367.8	1734.0	345.0	361237.0	416775.0	0	0	0	0	0	0	0	0	0	0	0	0	0	0
Iridocyclitis	VII Diseases of the eye and adnexa (H7_)	H7_IRIDOCYCLITIS	H7_IRIDOCYCLITIS	7306.0	2304.0	357814.0	413959.0	19479	3896	20417	2553	18161	3718	2550	5	28	26	6	31	5	7
Other keratitis	VII Diseases of the eye and adnexa (H7_)	H7_KERATITISOTH	H16	3169.0	324.0	357814.0	420207.0	1	0	1	0	1	0	0	0	0	0	0	0	0	0
Hereditary corneal dystrophies	VII Diseases of the eye and adnexa (H7_)	H7_KERATOCONUS	364.5	725.0	302.0	357814.0	404535.0	549	513	901	236	534	410	236	3	18	14	8	14	4	10
Disorders of lacrimal system	VII Diseases of the eye and adnexa (H7_)	H7_LACRIMALSYSTEM	375	13326.0	2699.0	344684.0	410363.0	0	0	0	0	0	0	0	0	0	0	0	0	0	0
Degeneration of macula and posterior pole	VII Diseases of the eye and adnexa (H7_)	H7_MACULADEGEN	H7_MACULADEGEN	15137.0	7541.0	344569.0	357530.0	1796	1006	2344	672	1483	1005	672	6	24	19	7	20	6	8
Myopia	VII Diseases of the eye and adnexa (H7_)	H7_MYOPIA	367.1	3534.0	1758.0	361237.0	416775.0	5	0	103	0	5	0	0	0	2	5	0	2	0	0
Nystagmus and other irregular eye movements	VII Diseases of the eye and adnexa (H7_)	H7_NYSTAGMUS	378.2	346.0	280.0	373254.0	410363.0	0	0	0	0	0	0	0	0	0	0	0	0	0	0
Ocular pain	VII Diseases of the eye and adnexa (H7_)	H7_OCUPAIN	379.9	2121.0	213.0	373254.0	410363.0	1	0	43	0	1	0	0	0	1	1	0	1	0	0
Disorders of optic nerve and visual pathways	VII Diseases of the eye and adnexa (H7_)	H7_OPTNERVE	377	2703.0	547.0	374574.0	410363.0	1397	0	1462	0	1344	0	0	0	5	4	0	4	0	0
Other disorders of optic [2nd] nerve and visual pathways	VII Diseases of the eye and adnexa (H7_)	H7_OPTNEUROTH	H47	1631.0	417.0	374574.0	420114.0	0	0	0	0	0	0	0	0	0	0	0	0	0	0
Paralytic strabismus	VII Diseases of the eye and adnexa (H7_)	H7_PARASTRAB	378.5	1905.0	353.0	361237.0	410363.0	0	0	0	0	0	0	0	0	0	0	0	0	0	0
Peripheral retinal degeneration	VII Diseases of the eye and adnexa (H7_)	H7_PERIPHRETINADEGEN	362.6	810.0	200.0	344569.0	404535.0	0	0	0	0	0	0	0	0	0	0	0	0	0	0
Disorders of refraction and accommodation	VII Diseases of the eye and adnexa (H7_)	H7_REFRAACCOMMODIS	H52	7737.0	2521.0	361237.0	418010.0	0	0	0	0	0	0	0	0	0	0	0	0	0	0
Retinal haemorrhage	VII Diseases of the eye and adnexa (H7_)	H7_RETINAHAEMORR	362.8	569.0	144.0	344569.0	404535.0	0	0	0	0	0	0	0	0	0	0	0	0	0	0
Separation of retinal layers (serosa)	VII Diseases of the eye and adnexa (H7_)	H7_RETINASEPAR	362.31	1068.0	120.0	344569.0	404535.0	0	0	0	0	0	0	0	0	0	0	0	0	0	0
Diabetic retinopathy	VII Diseases of the eye and adnexa (H7_)	H7_RETINOPATHYDIAB	H7_RETINOPATHYDIAB	6818.0	2945.0	344569.0	357530.0	21965	3147	22186	1471	19854	3132	1470	6	22	26	5	22	6	6
Retinal vascular occlusion	VII Diseases of the eye and adnexa (H7_)	H7_RETIVASCOCCLUSION	H34	3342.0	678.0	344569.0	419853.0	0	0	0	0	0	0	0	0	0	0	0	0	0	0
Other strabismus	VII Diseases of the eye and adnexa (H7_)	H7_STRABOTH	H50	7179.0	1060.0	361237.0	419471.0	1	0	7	0	1	0	0	0	1	1	0	1	0	0
Visual field defects	VII Diseases of the eye and adnexa (H7_)	H7_VISFIELDDEF	368.4	2373.0	445.0	360091.0	416168.0	0	0	0	0	0	0	0	0	0	0	0	0	0	0
Visual disturbances	VII Diseases of the eye and adnexa (H7_)	H7_VISUDISTURB	H53	15707.0	3872.0	360091.0	416659.0	0	0	0	0	0	0	0	0	0	0	0	0	0	0
Disorders of vitreous body	VII Diseases of the eye and adnexa (H7_)	H7_VITRBODYGLOBE	379.2	15177.0	1774.0	361552.0	410363.0	96	0	97	0	95	0	0	0	3	3	0	3	0	0
Impacted cerumen	VIII Diseases of the ear and mastoid process (H8_)	H8_CERUMEN	380.4	2253.0	407.0	367005.0	418820.0	0	0	0	0	0	0	0	0	0	0	0	0	0	0
Other disorders of Eustachian tube	VIII Diseases of the ear and mastoid process (H8_)	H8_EUSTNAS	H69	686.0	205.0	352571.0	420326.0	0	0	0	0	0	0	0	0	0	0	0	0	0	0
Otitis externa	VIII Diseases of the ear and mastoid process (H8_)	H8_EXTOTITIS	H60	6547.0	612.0	367005.0	419919.0	414	0	414	0	396	0	0	0	4	4	0	4	0	0
Conductive hearing loss, unspecified	VIII Diseases of the ear and mastoid process (H8_)	H8_HL_CON_NAS	389.2	2398.0	519.0	331736.0	414345.0	0	0	0	0	0	0	0	0	0	0	0	0	0	0
Sudden idiopathic hearing loss	VIII Diseases of the ear and mastoid process (H8_)	H8_HL_IDIOP	H8_HL_IDIOP	2848.0	28.0	331736.0	360931.0	0	0	0	0	0	0	0	0	0	0	0	0	0	0
Sensorineural hearing loss	VIII Diseases of the ear and mastoid process (H8_)	H8_HL_SEN_NAS	389.1	32487.0	628.0	331736.0	414345.0	2488	0	2428	0	2411	0	0	0	35	31	0	31	0	0
Ménière disease	VIII Diseases of the ear and mastoid process (H8_)	H8_MENIERE	386.1	2746.0	706.0	359094.0	412745.0	0	0	1	0	0	0	0	0	0	1	0	0	0	0
Nonsuppurative otitis media	VIII Diseases of the ear and mastoid process (H8_)	H8_NONSUPPNAS	H65	8315.0	1191.0	352571.0	419340.0	320	13	140	0	135	2	0	1	4	5	0	4	1	1
Otalgia	VIII Diseases of the ear and mastoid process (H8_)	H8_OTALGIA	382	2004.0	356.0	331736.0	416007.0	0	0	0	0	0	0	0	0	0	0	0	0	0	0
Other hearing loss	VIII Diseases of the ear and mastoid process (H8_)	H8_OTHHEARINGLOSS	H91	8833.0	4236.0	331736.0	416295.0	0	0	15	0	0	0	0	0	0	1	0	0	0	0
Otosclerosis	VIII Diseases of the ear and mastoid process (H8_)	H8_OTOSCLE	H8_OTOSCLE	2269.0	814.0	359094.0	415905.0	1429	164	2333	105	1402	164	105	6	20	37	5	20	6	8
Perforation of tympanic membrane	VIII Diseases of the ear and mastoid process (H8_)	H8_PERFORATION	384.4	2814.0	1143.0	352571.0	416007.0	51	6	100	6	50	6	6	1	1	3	1	1	1	2
Postprocedural disorders of ear and mastoid process, not elsewhere classified	VIII Diseases of the ear and mastoid process (H8_)	H8_POSTOP	H95	206.0	119.0	331736.0	420412.0	0	0	0	0	0	0	0	0	0	0	0	0	0	0
Tinnitus	VIII Diseases of the ear and mastoid process (H8_)	H8_TINNITUS	389.4	7175.0	700.0	331736.0	414345.0	0	0	0	0	0	0	0	0	0	0	0	0	0	0
Hypotension due to drugs	IX Diseases of the circulatory system (I9_)	HYPOTE_DRUGS	458.2	342.0	311.0	376935.0	392807.0	0	0	0	0	0	0	0	0	0	0	0	0	0	0
Abdominal aortic aneurysm (AAA)	IX Diseases of the circulatory system (I9_)	I9_ABAORTANEUR	442.11	3548.0	1306.0	349539.0	408565.0	106	0	202	0	106	0	0	0	2	9	0	2	0	0
Atrial fibrillation and flutter	IX Diseases of the circulatory system (I9_)	I9_AF	427.2	45766.0	19233.0	191924.0	384657.0	4421	2364	8733	1415	3780	2325	1415	42	97	170	29	94	44	61
Cerebral aneurysm, nonruptured	IX Diseases of the circulatory system (I9_)	I9_ANEURYSM	433.5	2582.0	474.0	342673.0	407633.0	64	0	67	0	64	0	0	0	1	2	0	1	0	0
Angina pectoris	IX Diseases of the circulatory system (I9_)	I9_ANGINA	411.3	34456.0	21352.0	313400.0	382052.0	2839	858	5921	594	2681	809	594	21	68	105	16	63	21	30
Arterial embolism and thrombosis	IX Diseases of the circulatory system (I9_)	I9_ARTEMBTHR	I9_ARTEMBTHR	1735.0	1659.0	349539.0	403014.0	0	0	0	0	0	0	0	0	0	0	0	0	0	0
Arterial embolism and thrombosis of lower extremity artery	IX Diseases of the circulatory system (I9_)	I9_ARTEMBTHRLOW	444.1	985.0	676.0	349539.0	408565.0	0	0	0	0	0	0	0	0	0	0	0	0	0	0
Other arterial embolism and thrombosis	IX Diseases of the circulatory system (I9_)	I9_ARTEMBTHRNAS	I9_ARTEMBTHRNAS	812.0	627.0	349539.0	403014.0	0	0	0	0	0	0	0	0	0	0	0	0	0	0
Atherosclerosis, excluding cerebral, coronary and PAD	IX Diseases of the circulatory system (I9_)	I9_ATHSCLE	I70	15002.0	933.0	349539.0	419598.0	1696	0	2138	0	1680	0	0	0	18	24	0	21	0	0
Cardiac arrest	IX Diseases of the circulatory system (I9_)	I9_CARDARR	427.4	2308.0	1358.0	191924.0	384657.0	6	0	8	0	1	0	0	0	1	1	0	1	0	0
Cardiomyopathy	IX Diseases of the circulatory system (I9_)	I9_CARDMYO	425	5874.0	1689.0	286109.0	416313.0	355	0	419	0	342	0	0	0	12	8	0	7	0	0
Cardiomyopathy, Hypertrophic obstructive	IX Diseases of the circulatory system (I9_)	I9_CARDMYOHYP	425.11	519.0	167.0	286109.0	416313.0	305	0	288	0	288	0	0	0	37	34	0	33	0	0
Cerebral atherosclerosis	IX Diseases of the circulatory system (I9_)	I9_CEREBATHER	433.12	322.0	348.0	376955.0	407633.0	0	0	0	0	0	0	0	0	0	0	0	0	0	0
Major coronary heart disease event	IX Diseases of the circulatory system (I9_)	I9_CHD	I9_CHD	43518.0	26972.0	333759.0	347119.0	3966	3199	9424	1453	3847	3076	1451	63	87	156	45	88	60	95
Coronary atherosclerosis	IX Diseases of the circulatory system (I9_)	I9_CORATHER	411.8	47550.0	31198.0	313400.0	382052.0	4304	2266	8873	1429	4173	2251	1429	45	96	155	32	92	43	60
Heart failure,strict	IX Diseases of the circulatory system (I9_)	I9_HEARTFAIL_EXMORE	I9_HEARTFAIL_EXMORE	27304.0	14915.0	328105.0	359176.0	189	188	508	125	188	188	125	2	4	12	1	3	2	2
Hypotension	IX Diseases of the circulatory system (I9_)	I9_HYPOTE	458.9	4432.0	7121.0	371886.0	392807.0	0	0	0	0	0	0	0	0	0	0	0	0	0	0
Hypertension	IX Diseases of the circulatory system (I9_)	I9_HYPTENS	401	111581.0	94311.0	265626.0	325488.0	8445	7084	29739	2893	7883	6871	2893	135	219	459	94	212	130	194
Secondary hypertension	IX Diseases of the circulatory system (I9_)	I9_HYPTENSEC	I15	2597.0	158.0	191924.0	420373.0	163	0	143	0	143	0	0	0	2	1	0	1	0	0
Hypertension, essential	IX Diseases of the circulatory system (I9_)	I9_HYPTENSESS	401.1	92462.0	94062.0	265626.0	325488.0	5682	7143	25638	2144	5339	6899	2144	138	150	389	77	148	133	188
Hypertensive Heart Disease	IX Diseases of the circulatory system (I9_)	I9_HYPTENSHD	401.21	8387.0	280.0	265626.0	325488.0	128	0	127	0	122	0	0	0	7	7	0	7	0	0
Hypertension, Pulmonary Arterial	IX Diseases of the circulatory system (I9_)	I9_HYPTENSPUL	415.21	234.0	520.0	265626.0	411769.0	0	0	0	0	0	0	0	0	0	0	0	0	0	0
Hypertensive Renal Disease	IX Diseases of the circulatory system (I9_)	I9_HYPTENSRD	401.22	1022.0	1612.0	265626.0	325488.0	0	0	2	0	0	0	0	0	0	1	0	0	0	0
Intracerebral haemmorrhage	IX Diseases of the circulatory system (I9_)	I9_ICH	430.2	3749.0	1027.0	339914.0	407633.0	0	0	0	0	0	0	0	0	0	0	0	0	0	0
Left bundle-branch block	IX Diseases of the circulatory system (I9_)	I9_LBBB	426.32	1918.0	2543.0	286109.0	384657.0	9	0	19	0	9	0	0	0	1	2	0	1	0	0
Nonspecific lymphadenitis	IX Diseases of the circulatory system (I9_)	I9_LYMPHADE	I88	1808.0	115.0	324121.0	420416.0	0	0	0	0	0	0	0	0	0	0	0	0	0	0
Other noninfective disorders of lymphatic vessels and lymph nodes	IX Diseases of the circulatory system (I9_)	I9_LYMPHOTH	I89	901.0	948.0	324121.0	419583.0	0	0	0	0	0	0	0	0	0	0	0	0	0	0
Myocardial infarction, strict	IX Diseases of the circulatory system (I9_)	I9_MI_STRICT	I21	24185.0	10141.0	313400.0	410390.0	1806	605	3374	493	1674	595	493	19	54	80	11	51	18	22
Other aneurysm	IX Diseases of the circulatory system (I9_)	I9_OTHANEUR	I72	1530.0	638.0	349539.0	419893.0	0	0	0	0	0	0	0	0	0	0	0	0	0	0
Other arrhythmias	IX Diseases of the circulatory system (I9_)	I9_OTHARR	I49	28079.0	3530.0	286109.0	417001.0	391	0	399	0	381	0	0	0	8	9	0	8	0	0
Other intracranial haemorrhages	IX Diseases of the circulatory system (I9_)	I9_OTHINTRACRA	I62	768.0	534.0	342673.0	419997.0	0	0	0	0	0	0	0	0	0	0	0	0	0	0
Other peripheral vascular diseases	IX Diseases of the circulatory system (I9_)	I9_OTHPER	I73	2230.0	4778.0	349539.0	415753.0	0	82	193	0	0	67	0	2	0	6	0	0	2	2
Paroxysmal tachycardia	IX Diseases of the circulatory system (I9_)	I9_PAROXTAC	I47	9604.0	3974.0	191924.0	416557.0	91	0	224	0	86	0	0	0	3	4	0	1	0	0
Other diseases of pericardium	IX Diseases of the circulatory system (I9_)	I9_PERICAOTH	I31	1135.0	1469.0	286109.0	419062.0	0	0	0	0	0	0	0	0	0	0	0	0	0	0
Phlebitis and thrombophlebitis (not including DVT)	IX Diseases of the circulatory system (I9_)	I9_PHLETHROM	451	7037.0	4797.0	324121.0	376206.0	727	541	1351	361	709	537	361	14	13	20	9	11	14	18
Pulmonary embolism	IX Diseases of the circulatory system (I9_)	I9_PULMEMB	415.1	9243.0	4719.0	367108.0	411769.0	725	361	1042	297	704	360	297	15	17	25	12	17	16	19
Right bundle-branch block	IX Diseases of the circulatory system (I9_)	I9_RBBB	426.31	954.0	2217.0	286109.0	384657.0	0	0	0	0	0	0	0	0	0	0	0	0	0	0
Subarachnoid haemmorrhage	IX Diseases of the circulatory system (I9_)	I9_SAH	430.1	3289.0	1005.0	339922.0	407633.0	317	0	393	0	317	0	0	0	2	2	0	2	0	0
Secondary right heart disease	IX Diseases of the circulatory system (I9_)	I9_SECONDRIGHT	415.2	1068.0	728.0	367108.0	411769.0	0	0	0	0	0	0	0	0	0	0	0	0	0	0
Sequelae of cerebrovascular disease	IX Diseases of the circulatory system (I9_)	I9_SEQULAE	433.8	11408.0	1688.0	342673.0	407633.0	0	0	0	0	0	0	0	0	0	0	0	0	0	0
Occlusion and stenosis of arteries, not leading to stroke	IX Diseases of the circulatory system (I9_)	I9_STENOSIS	I66	406.0	104.0	342673.0	420427.0	0	0	0	0	0	0	0	0	0	0	0	0	0	0
Stroke, excluding SAH	IX Diseases of the circulatory system (I9_)	I9_STR	I9_STR	25398.0	10394.0	339920.0	360479.0	36	0	192	0	18	0	0	0	1	5	0	1	0	0
Other embolism and thrombosis	IX Diseases of the circulatory system (I9_)	I9_THROMBOTH	I82	3861.0	514.0	324121.0	420017.0	266	0	245	0	235	0	0	0	10	9	0	10	0	0
Transient ischemic attack	IX Diseases of the circulatory system (I9_)	I9_TIA	G45	18398.0	3150.0	342294.0	417381.0	0	0	0	0	0	0	0	0	0	0	0	0	0	0
Unstable angina pectoris	IX Diseases of the circulatory system (I9_)	I9_UAP	411.1	13304.0	5652.0	333375.0	382052.0	415	172	742	155	400	172	155	4	13	30	4	13	4	4
Varicose veins	IX Diseases of the circulatory system (I9_)	I9_VARICVE	454.1	29539.0	12881.0	324121.0	376206.0	4788	1002	10888	543	4395	997	543	23	123	197	21	115	26	39
Oesophageal varices	IX Diseases of the circulatory system (I9_)	I9_VARICVEOES	I85	1017.0	649.0	324121.0	419882.0	112	67	146	59	112	67	59	1	2	2	1	2	1	1
Varicose veins of other sites	IX Diseases of the circulatory system (I9_)	I9_VARICVESOTH	I86	1866.0	572.0	324121.0	419959.0	0	0	0	0	0	0	0	0	0	0	0	0	0	0
Vascular syndromes of brain in cerebrovascular disorders	IX Diseases of the circulatory system (I9_)	I9_VASCSYND	G46	1180.0	118.0	359161.0	420413.0	0	0	0	0	0	0	0	0	0	0	0	0	0	0
Other disorders of veins	IX Diseases of the circulatory system (I9_)	I9_VEINSOTH	I87	12630.0	623.0	324121.0	419908.0	710	0	699	0	682	0	0	0	21	22	0	17	0	0
Venous thromboembolism	IX Diseases of the circulatory system (I9_)	I9_VTE	I9_VTE	19372.0	13273.0	357905.0	360818.0	2139	1109	3752	764	1868	1103	764	31	48	69	20	42	33	43
Interstitial lung disease	Interstitial lung disease endpoints	ILD	J84	4213.0	1497.0	373064.0	419034.0	513	10	3343	4	491	9	4	1	9	17	1	11	1	1
ILD and respiratory illness in diseases classified elsewhere	Interstitial lung disease endpoints	ILD_ELSEWHERE	ILD_ELSEWHERE	113.0	165.0	372837.0	417084.0	0	0	0	0	0	0	0	0	0	0	0	0	0	0
Interstitial cystitis (chronic), drug-induced	XIV Diseases of the genitourinary system (N14_)	INTERSTITIAL_CYSTIT_CHRONIC	592.13	87.0	303.0	377190.0	386584.0	0	0	0	0	0	0	0	0	0	0	0	0	0	0
Idiopathic pulmonary fibrosis	Interstitial lung disease endpoints	IPF	502	2018.0	1265.0	373064.0	404684.0	496	8	3090	4	461	4	4	1	12	14	1	10	1	1
Acute upper respiratory infections of multiple and unspecified sites	X Diseases of the respiratory system (J10_)	J10_ACUTEUPPERINFEC	J06	36445.0	996.0	308166.0	419535.0	0	0	0	0	0	0	0	0	0	0	0	0	0	0
Asthma	X Diseases of the respiratory system (J10_)	J10_ASTHMA_EXMORE	495	42163.0	31169.0	202399.0	379656.0	8902	12008	19291	4251	8294	11235	4250	40	66	122	25	60	44	63
Asthma (only as main-diagnosis)	X Diseases of the respiratory system (J10_)	J10_ASTHMA_MAIN_EXMORE	J10_ASTHMA_MAIN_EXMORE	34343.0	3329.0	202399.0	302483.0	8308	2332	10920	873	8092	2292	873	6	50	58	7	50	6	9
Bronchitis, not specified as acute or chronic	X Diseases of the respiratory system (J10_)	J10_BRONCH	497	2816.0	797.0	311286.0	379656.0	0	0	0	0	0	0	0	0	0	0	0	0	0	0
Bronchiectasis	X Diseases of the respiratory system (J10_)	J10_BRONCHIECTASIS	496.3	2188.0	2682.0	311286.0	379656.0	2	19	24	0	1	17	0	1	1	2	0	1	1	1
Acute bronchitis	X Diseases of the respiratory system (J10_)	J10_BRONCHITIS	J20	15393.0	208.0	356404.0	420323.0	0	0	0	0	0	0	0	0	0	0	0	0	0	0
Chronic laryngitis and laryngotracheitis	X Diseases of the respiratory system (J10_)	J10_CHRONLARYNGITIS	473.1	4319.0	108.0	283342.0	398757.0	0	0	0	0	0	0	0	0	0	0	0	0	0	0
Chronic rhinitis, nasopharyngitis and pharyngitis	X Diseases of the respiratory system (J10_)	J10_CHRONRHINITIS	472	10868.0	1125.0	283342.0	398757.0	0	0	0	0	0	0	0	0	0	0	0	0	0	0
Chronic sinusitis	X Diseases of the respiratory system (J10_)	J10_CHRONSINUSITIS	475	16395.0	3026.0	283342.0	398757.0	1934	4	2137	3	1882	4	3	1	19	24	1	17	1	1
Chronic diseases of tonsils and adenoids	X Diseases of the respiratory system (J10_)	J10_CHRONTONSADEN	474.2	43325.0	1251.0	283342.0	398757.0	1846	0	1699	0	1588	0	0	0	55	60	0	56	0	0
COPD	X Diseases of the respiratory system (J10_)	J10_COPD	J10_COPD	18266.0	19998.0	311286.0	319063.0	784	569	1909	222	694	566	222	4	8	27	2	6	5	6
Emphysema	X Diseases of the respiratory system (J10_)	J10_EMPHYSEMA	496.1	1885.0	2425.0	311286.0	379656.0	136	147	420	70	136	90	70	4	4	4	3	4	3	6
Hypersensitivity pneumonitis due to organic dust	X Diseases of the respiratory system (J10_)	J10_HYPERSPNEUMONI	J67	446.0	107.0	372962.0	420424.0	0	0	0	0	0	0	0	0	0	0	0	0	0	0
Nasal polyp	X Diseases of the respiratory system (J10_)	J10_NASALPOLYP	471	6255.0	3666.0	283342.0	398757.0	3305	4065	8331	1771	3251	4039	1771	17	34	65	15	36	18	30
Acute pharyngitis	X Diseases of the respiratory system (J10_)	J10_PHARYNGITIS	465.2	4747.0	1086.0	308166.0	417499.0	0	0	0	0	0	0	0	0	0	0	0	0	0	0
Other pleural conditions	X Diseases of the respiratory system (J10_)	J10_PLEUROTH	J94	2985.0	386.0	361836.0	420145.0	0	0	0	0	0	0	0	0	0	0	0	0	0	0
Pleural plaque	X Diseases of the respiratory system (J10_)	J10_PLEURPLAGUE	J92	2819.0	1095.0	361836.0	419436.0	273	0	323	0	273	0	0	0	1	1	0	1	0	0
Pneumonitis due to solids and liquids	X Diseases of the respiratory system (J10_)	J10_PNEUMONISOLLIQ	J69	2326.0	990.0	372962.0	419541.0	0	0	0	0	0	0	0	0	0	0	0	0	0	0
Pneumothorax	X Diseases of the respiratory system (J10_)	J10_PNEUMOTHORAX	J93	1999.0	1065.0	361836.0	419466.0	0	0	0	0	0	0	0	0	0	0	0	0	0	0
Pulmonary oedema	X Diseases of the respiratory system (J10_)	J10_PULMOEDEMA	503	477.0	602.0	372077.0	404684.0	0	0	0	0	0	0	0	0	0	0	0	0	0	0
Pyothorax	X Diseases of the respiratory system (J10_)	J10_PYOTHORAX	J86	1120.0	420.0	375800.0	420111.0	0	0	0	0	0	0	0	0	0	0	0	0	0	0
Acute sinusitis	X Diseases of the respiratory system (J10_)	J10_SINUSITIS	464	20520.0	229.0	308166.0	417499.0	1563	0	1619	0	1551	0	0	0	9	10	0	8	0	0
Other and unspecified tonsillitis	X Diseases of the respiratory system (J10_)	J10_TONSILLITIS	474.1	13190.0	686.0	308166.0	398757.0	0	0	0	0	0	0	0	0	0	0	0	0	0	0
Pain in joint	XIII Diseases of the musculoskeletal system and connective tissue (M13_)	JOINTPAIN	745	27688.0	9704.0	205355.0	410827.0	132	0	134	0	67	0	0	0	6	6	0	4	0	0
Juvenile arthritis (FINNGEN)	Rheuma endpoints	JUVEN_ARTHR	JUVEN_ARTHR	1494.0	72.0	285035.0	292229.0	6982	0	7172	0	6903	0	0	0	28	30	0	29	0	0
Abscess of anal and rectal regions	XI Diseases of the digestive system (K11_)	K11_ABSCANAL	K61	2595.0	1472.0	301931.0	419059.0	0	0	0	0	0	0	0	0	0	0	0	0	0	0
Acute gastritis	XI Diseases of the digestive system (K11_)	K11_ACUTGASTR	535.1	2370.0	1447.0	320387.0	379860.0	0	0	0	0	0	0	0	0	0	0	0	0	0	0
Acute pancreatitis	XI Diseases of the digestive system (K11_)	K11_ACUTPANC	K85	6223.0	2366.0	330903.0	418165.0	172	22	173	19	170	22	19	1	9	8	1	8	1	2
Intestinal adhesions without obstruction	XI Diseases of the digestive system (K11_)	K11_ADHE	560.3	2370.0	1082.0	301931.0	330270.0	0	2	2	0	0	2	0	0	0	0	0	0	0	0
Alcoholic liver disease	XI Diseases of the digestive system (K11_)	K11_ALCOLIV	317.11	2761.0	1053.0	366450.0	392046.0	102	68	139	60	100	68	60	1	4	4	1	3	1	2
Recurring oral aphthae	XI Diseases of the digestive system (K11_)	K11_APHTA_RECUR	528.1	1221.0	593.0	376056.0	413830.0	0	0	0	0	0	0	0	0	0	0	0	0	0	0
Recurring oral aphthae, including avohilmo	XI Diseases of the digestive system (K11_)	K11_APHTA_RECUR_INCLAVO	528.1	3577.0	593.0	373700.0	413830.0	0	0	0	0	0	0	0	0	0	0	0	0	0	0
Acute appendicitis	XI Diseases of the digestive system (K11_)	K11_APPENDACUT	540.11	28745.0	3490.0	346283.0	416195.0	672	19	877	19	669	19	19	1	10	12	1	9	1	1
Other diseases of biliary tract	XI Diseases of the digestive system (K11_)	K11_BILIAOTH	K83	2294.0	2591.0	330903.0	417940.0	0	21	21	0	0	21	0	1	0	1	0	0	1	1
Crohn disease (strict definition, require KELA, min 2 HDR)	XI Diseases of the digestive system (K11_)	K11_CD_STRICT2	K11_CD_STRICT2	1665.0	1688.0	375445.0	418854.0	341	238	661	64	292	222	64	7	8	17	2	9	10	11
Cholangitis (primary sclerosing, PSC)	XI Diseases of the digestive system (K11_)	K11_CHOLANGI	575.1	1715.0	711.0	330903.0	399542.0	1215	0	1166	0	1095	0	0	0	9	6	0	7	0	0
Cholangitis (primary sclerosing, PSC), with reimbursement 202	Gastrointestinal endpoints	K11_CHOLANGI_STRICT	575.1	471.0	711.0	356547.0	399542.0	2149	0	1068	0	1068	0	0	0	11	9	0	12	0	0
Cholecystitis	XI Diseases of the digestive system (K11_)	K11_CHOLECYST	574.3	4299.0	3252.0	330903.0	399542.0	52	39	49	20	27	39	20	1	2	2	1	2	1	2
Cholelithiasis	XI Diseases of the digestive system (K11_)	K11_CHOLELITH	574.1	37041.0	17278.0	330903.0	399542.0	5538	1563	7599	1155	4918	1512	1153	27	71	100	26	71	28	31
Chronic hepatitis, not elsewhere classified	XI Diseases of the digestive system (K11_)	K11_CHRONHEP	K73	885.0	162.0	366450.0	420369.0	909	0	1311	0	909	0	0	0	11	12	0	13	0	0
Chronic pancreatitis	XI Diseases of the digestive system (K11_)	K11_CHRONPANC	577.2	3320.0	607.0	330903.0	417106.0	107	0	137	0	107	0	0	0	7	11	0	7	0	0
Constipation	XI Diseases of the digestive system (K11_)	K11_CONSTIPATION	563	36022.0	13839.0	341255.0	330270.0	0	0	0	0	0	0	0	0	0	0	0	0	0	0
Dentofacial anomalies [including malocclusion]	XI Diseases of the digestive system (K11_)	K11_DENTOFACIAL_ANOMALIES	K07	9866.0	675.0	259234.0	419856.0	0	0	0	0	0	0	0	0	0	0	0	0	0	0
Diaphragmatic hernia	XI Diseases of the digestive system (K11_)	K11_DIAHER	550.2	11757.0	33482.0	322586.0	363863.0	331	352	1417	95	297	352	95	9	5	24	3	5	8	9
Other diseases of liver	XI Diseases of the digestive system (K11_)	K11_DISLIVOTH	K76	5052.0	4770.0	366450.0	415761.0	132	153	292	105	131	153	105	4	4	4	4	4	4	8
Other disorders of teeth and supporting structures	XI Diseases of the digestive system (K11_)	K11_DISORD_TEETH	525	6850.0	3156.0	259234.0	408157.0	0	0	0	0	0	0	0	0	0	0	0	0	0	0
Diverticular disease of intestine	XI Diseases of the digestive system (K11_)	K11_DIVERTIC	562	30649.0	35659.0	301931.0	330270.0	1286	1467	5248	397	1241	1456	397	35	35	105	14	34	35	44
Duodenal ulcer	XI Diseases of the digestive system (K11_)	K11_DULC	K26	3520.0	3659.0	320387.0	416872.0	233	113	306	102	233	113	102	1	3	8	1	3	1	2
Embedded and impacted teeth	XI Diseases of the digestive system (K11_)	K11_EMBIMPACT_TEETH_INCLAVO	K01	8139.0	2022.0	369138.0	418509.0	0	0	0	0	0	0	0	0	0	0	0	0	0	0
Femoral hernia	XI Diseases of the digestive system (K11_)	K11_FEMHER	550.3	1267.0	786.0	322586.0	363863.0	0	25	116	0	0	25	0	2	0	2	0	0	2	2
Fibrosis and cirrhosis of liver	XI Diseases of the digestive system (K11_)	K11_FIBROCHIRLIV	K74	1841.0	1145.0	366450.0	419386.0	337	18	360	16	332	18	16	1	4	5	1	4	1	2
Other diseases of gallbladder	XI Diseases of the digestive system (K11_)	K11_GALLBLAOTH	K82	1200.0	2202.0	330903.0	418329.0	0	49	105	0	0	48	0	1	0	3	0	0	1	1
Gastroduodenal ulcer	XI Diseases of the digestive system (K11_)	K11_GASTRODUOULC	531	9216.0	9015.0	320387.0	411516.0	164	12	215	8	163	12	8	1	2	3	1	2	1	2
Other disorders of gingiva or/and edentulous alveolar ridge	XI Diseases of the digestive system (K11_)	K11_GINGIVA	K06	899.0	380.0	259234.0	420151.0	0	0	0	0	0	0	0	0	0	0	0	0	0	0
Gingivitis and periodontal diseases	XI Diseases of the digestive system (K11_)	K11_GINGIVITIS_PERIODONTAL	K05	87497.0	968.0	259234.0	419563.0	0	0	0	0	0	0	0	0	0	0	0	0	0	0
Gastric ulcer	XI Diseases of the digestive system (K11_)	K11_GULC	531.2	5935.0	5323.0	320387.0	411516.0	0	0	0	0	0	0	0	0	0	0	0	0	0	0
Hepatic failure, not elsewhere classified	XI Diseases of the digestive system (K11_)	K11_HEPFAIL	K72	948.0	482.0	366450.0	420049.0	0	0	0	0	0	0	0	0	0	0	0	0	0	0
Inguinal hernia	XI Diseases of the digestive system (K11_)	K11_HERING	550.1	32335.0	18559.0	322586.0	363863.0	4191	2555	8520	1106	4127	2480	1106	37	55	117	22	49	37	46
Hernia	XI Diseases of the digestive system (K11_)	K11_HERNIA	550	54691.0	56668.0	322586.0	363863.0	2767	2989	6474	1185	2492	2912	1185	35	47	96	14	42	36	43
Inflammatory bowel disease, strict (require KELA)	XI Diseases of the digestive system (K11_)	K11_IBD_STRICT	555	7625.0	5183.0	369652.0	330270.0	3326	1558	6851	181	2724	1371	181	13	57	86	12	56	14	24
Irritable bowel syndrome	XI Diseases of the digestive system (K11_)	K11_IBS	564.1	9323.0	6993.0	301931.0	330270.0	0	0	0	0	0	0	0	0	0	0	0	0	0	0
Paralytic ileus and intestinal obstruction	XI Diseases of the digestive system (K11_)	K11_ILEUS	560	8660.0	5122.0	301931.0	330270.0	0	0	0	0	0	0	0	0	0	0	0	0	0	0
Other diseases of jaws	XI Diseases of the digestive system (K11_)	K11_JAWS	K10	1958.0	415.0	259234.0	420116.0	0	0	0	0	0	0	0	0	0	0	0	0	0	0
Other diseases of lip and oral mucosa	XI Diseases of the digestive system (K11_)	K11_LIP_ORAL_MUCOSA	K13	4895.0	3439.0	259234.0	417092.0	0	0	0	0	0	0	0	0	0	0	0	0	0	0
Intestinal malabsorption	XI Diseases of the digestive system (K11_)	K11_MALABSORB	557	1228.0	2516.0	361055.0	330270.0	4757	35905	35425	3980	4755	34286	3978	15	24	16	24	24	16	40
Oesophageal obstruction	XI Diseases of the digestive system (K11_)	K11_OESOBST	530.3	993.0	2429.0	320387.0	371349.0	0	0	0	0	0	0	0	0	0	0	0	0	0	0
Ulcer of oesophagus	XI Diseases of the digestive system (K11_)	K11_OESULC	530.12	2064.0	5899.0	320387.0	371349.0	0	0	2	0	0	0	0	0	0	1	0	0	0	0
Cysts of oral region, not elsewhere classified	XI Diseases of the digestive system (K11_)	K11_ORALCYST	K09	1223.0	484.0	259234.0	420047.0	0	0	0	0	0	0	0	0	0	0	0	0	0	0
Oral lichen ruber planus, wide definition	XI Diseases of the digestive system (K11_)	K11_ORAL_LICHEN_PLANUS_WIDE	L43	5791.0	661.0	371486.0	419870.0	12362	4	12168	0	11691	4	0	1	25	26	1	25	1	1
Oral lichen ruber planus wide, hypothyreosis or thyroxin	XI Diseases of the digestive system (K11_)	K11_ORAL_LICHEN_WIDE_HYPOT_THYRO	K11_ORAL_LICHEN_WIDE_HYPOT_THYRO	1268.0	142.0	376009.0	420400.0	1566	0	1676	0	1509	0	0	0	10	10	0	10	0	0
Other diseases of anus and rectum	XI Diseases of the digestive system (K11_)	K11_OTHANRECT	K62	9932.0	26804.0	301931.0	393727.0	0	2	2	0	0	1	0	1	0	1	0	0	1	1
Other diseases of appendix	XI Diseases of the digestive system (K11_)	K11_OTHAPPEND	K38	303.0	314.0	346283.0	420217.0	0	0	0	0	0	0	0	0	0	0	0	0	0	0
Other diseases of the digestive system	XI Diseases of the digestive system (K11_)	K11_OTHDISDIG	K92	10589.0	12069.0	361055.0	408462.0	0	1	1	0	0	1	0	0	0	0	0	0	0	0
Other diseases of stomach and duodenum	XI Diseases of the digestive system (K11_)	K11_OTHDISSTOMDUOD	537	1806.0	9864.0	320387.0	379860.0	0	44	15	0	0	5	0	2	0	2	0	0	1	1
Other noninfective gastroenteritis and colitis	XI Diseases of the digestive system (K11_)	K11_OTHENTERCOL	K52	7988.0	17801.0	359927.0	402730.0	214	0	111	0	38	0	0	0	5	4	0	4	0	0
Other functional intestinal disorders	XI Diseases of the digestive system (K11_)	K11_OTHFUNC	K59	16311.0	14578.0	301931.0	405953.0	0	0	0	0	0	0	0	0	0	0	0	0	0	0
Other inflammatory liver diseases	XI Diseases of the digestive system (K11_)	K11_OTHINFLIV	K75	1821.0	899.0	366450.0	419632.0	2	3	405	0	2	0	0	1	1	8	0	1	0	0
Other diseases of intestine	XI Diseases of the digestive system (K11_)	K11_OTHINT	K63	3131.0	18716.0	301931.0	401815.0	0	213	151	0	0	151	0	6	0	4	0	0	4	4
Other diseases of peritoneum	XI Diseases of the digestive system (K11_)	K11_OTHPERITON	K66	1289.0	4305.0	374197.0	416226.0	0	0	0	0	0	0	0	0	0	0	0	0	0	0
Acute peritonitis	XI Diseases of the digestive system (K11_)	K11_PERITONITIS	K65	1810.0	1023.0	374197.0	419508.0	0	0	0	0	0	0	0	0	0	0	0	0	0	0
Postprocedural disorders of digestive system, not elsewhere classified	XI Diseases of the digestive system (K11_)	K11_POSTOPDIS	K91	821.0	1958.0	361055.0	418573.0	0	0	0	0	0	0	0	0	0	0	0	0	0	0
Peptic ulcer	XI Diseases of the digestive system (K11_)	K11_PULC	K27	264.0	479.0	320387.0	420052.0	0	0	0	0	0	0	0	0	0	0	0	0	0	0
Diseases of pulp and periapical tissues	XI Diseases of the digestive system (K11_)	K11_PULP_PERIAPICAL	522	12078.0	2683.0	259234.0	408157.0	0	0	0	0	0	0	0	0	0	0	0	0	0	0
Gastro-oesophageal reflux disease	Interstitial lung disease endpoints	K11_REFLUX	530.11	26184.0	29975.0	320387.0	371349.0	0	1	1	0	0	1	0	0	0	0	0	0	0	0
Diseases of salivary glands	XI Diseases of the digestive system (K11_)	K11_SALIVARY	K11	6269.0	1157.0	259234.0	419374.0	0	0	0	0	0	0	0	0	0	0	0	0	0	0
Stomatitis and related lesions	XI Diseases of the digestive system (K11_)	K11_STOMATITIS	K12	2459.0	1095.0	259234.0	419436.0	0	0	0	0	0	0	0	0	0	0	0	0	0	0
Disorders of tooth development and eruption	XI Diseases of the digestive system (K11_)	K11_TOOTH_DEV	K00	1579.0	213.0	259234.0	420318.0	2	0	2	0	2	0	0	0	0	0	0	0	0	0
Ulcerative colitis (strict definition, require KELA, min 2 HDR)	XI Diseases of the digestive system (K11_)	K11_UC_STRICT2	K11_UC_STRICT2	5034.0	2977.0	371530.0	417565.0	2762	4332	7066	815	2570	4003	815	9	32	51	9	34	9	16
Umbilical hernia	XI Diseases of the digestive system (K11_)	K11_UMBHER	550.4	8510.0	4541.0	322586.0	363863.0	1151	317	1605	289	1138	317	289	4	16	22	4	13	4	5
Vascular disorders of the intestines	XI Diseases of the digestive system (K11_)	K11_VASCINT	441	1802.0	1435.0	301931.0	408565.0	0	0	2	0	0	0	0	0	0	1	0	0	0	0
Ventral hernia	XI Diseases of the digestive system (K11_)	K11_VENTHER	K43	7628.0	4097.0	322586.0	416434.0	631	8	1233	8	581	8	8	1	9	11	1	7	1	1
KRA_PSY_EATING	Psychiatric endpoints from Katri Räikkönen	KRA_PSY_EATING_EXMORE	F50	2805.0	120.0	277526.0	420411.0	0	0	0	0	0	0	0	0	0	0	0	0	0	0
Cutaneous abscess, furuncle and carbuncle	XII Diseases of the skin and subcutaneous tissue (L12_)	L12_ABSCESS_CUT	L02	8157.0	2678.0	355969.0	417853.0	0	0	0	0	0	0	0	0	0	0	0	0	0	0
Acanthosis nigricans	XII Diseases of the skin and subcutaneous tissue (L12_)	L12_ACANTHNIGRICANS	701.6	93.0	133.0	353088.0	413923.0	0	0	0	0	0	0	0	0	0	0	0	0	0	0
Allergic contact dermatitis	XII Diseases of the skin and subcutaneous tissue (L12_)	L12_ALLERGICCONTACT	L23	4336.0	117.0	336589.0	420414.0	0	0	0	0	0	0	0	0	0	0	0	0	0	0
Alopecia areata	XII Diseases of the skin and subcutaneous tissue (L12_)	L12_ALOPECAREATA	L12_ALOPECAREATA	682.0	736.0	361140.0	406248.0	116	70	926	0	116	68	0	2	1	1	1	1	2	3
Atopic dermatitis	XII Diseases of the skin and subcutaneous tissue (L12_)	L12_ATOPIC	L12_ATOPIC	13473.0	11746.0	336589.0	401897.0	4134	73	4424	28	3270	73	28	10	58	54	10	50	10	16
Atrophic disorders of skin	XII Diseases of the skin and subcutaneous tissue (L12_)	L12_ATROPHICSKIN	L90	3839.0	3240.0	353088.0	417291.0	1782	0	1307	0	1304	0	0	0	7	4	0	4	0	0
Cellulitis	XII Diseases of the skin and subcutaneous tissue (L12_)	L12_CELLULITIS	L03	6683.0	8847.0	355969.0	411684.0	0	46	12	0	0	12	0	2	0	2	0	0	1	1
Corns and callosities	XII Diseases of the skin and subcutaneous tissue (L12_)	L12_CORNSANDCALLOS	700	1978.0	361.0	353088.0	413923.0	212	0	189	0	189	0	0	0	1	2	0	2	0	0
Decubitus ulcer and pressure area	XII Diseases of the skin and subcutaneous tissue (L12_)	L12_DECUBITANSULCERANDPRESSURE	707.1	1479.0	1483.0	353088.0	417647.0	0	0	0	0	0	0	0	0	0	0	0	0	0	0
Other and unspecified dermatitis	XII Diseases of the skin and subcutaneous tissue (L12_)	L12_DERMATITISNAS	L30	21951.0	2079.0	336589.0	418452.0	934	5	1493	0	900	1	0	3	15	12	0	12	1	1
Other epidermal thickening	XII Diseases of the skin and subcutaneous tissue (L12_)	L12_EPIDERMALTHICKOTH	L85	1112.0	861.0	353088.0	419670.0	0	0	0	0	0	0	0	0	0	0	0	0	0	0
Erythema multiforme	XII Diseases of the skin and subcutaneous tissue (L12_)	L12_ERYTHEMAMULTIF	L51	612.0	103.0	364583.0	420428.0	0	0	0	0	0	0	0	0	0	0	0	0	0	0
Other erythematous conditions	XII Diseases of the skin and subcutaneous tissue (L12_)	L12_ERYTHEMATOUSOTH	L53	878.0	689.0	364583.0	419842.0	0	0	0	0	0	0	0	0	0	0	0	0	0	0
Other follicular disorders	XII Diseases of the skin and subcutaneous tissue (L12_)	L12_FOLICULAROTH	L73	1918.0	468.0	361140.0	420063.0	0	0	0	0	0	0	0	0	0	0	0	0	0	0
Follicular cysts of skin and subcutaneous tissue	XII Diseases of the skin and subcutaneous tissue (L12_)	L12_FOLLICULARCYST	L72	5459.0	9105.0	361140.0	411426.0	128	559	877	28	87	519	28	11	13	17	11	14	11	22
Granulomatous disorders of skin and subcutaneous tissue	XII Diseases of the skin and subcutaneous tissue (L12_)	L12_GRANULOMATOUSSKIN	L92	679.0	650.0	353088.0	419881.0	475	0	304	0	303	0	0	0	11	6	0	7	0	0
Other nonscarring hair loss	XII Diseases of the skin and subcutaneous tissue (L12_)	L12_HAIRLOSSNONSCAR	L65	198.0	110.0	361140.0	420421.0	0	0	0	0	0	0	0	0	0	0	0	0	0	0
Hidradenitis suppurativa	XII Diseases of the skin and subcutaneous tissue (L12_)	L12_HIDRADENITISSUP	705.3	931.0	203.0	361140.0	409787.0	12	0	12	0	12	0	0	0	1	1	0	1	0	0
Hypertrophic scar	XII Diseases of the skin and subcutaneous tissue (L12_)	L12_HYPETROPHICSCAR	701.4	1476.0	257.0	353088.0	413923.0	92	0	104	0	91	0	0	0	2	2	0	2	0	0
Other local infections of skin and subcutaneous tissue	XII Diseases of the skin and subcutaneous tissue (L12_)	L12_INFECT_SKIN_OTHER	L08	2801.0	1603.0	355969.0	418928.0	0	0	0	0	0	0	0	0	0	0	0	0	0	0
Dermatitis due to substances taken internally	XII Diseases of the skin and subcutaneous tissue (L12_)	L12_INTERNALSUBSTANCEDERM	L27	2469.0	598.0	336589.0	419933.0	0	0	0	0	0	0	0	0	0	0	0	0	0	0
Lichen planus	XII Diseases of the skin and subcutaneous tissue (L12_)	L12_LICHENPLANUS	L43	3597.0	661.0	364071.0	419870.0	11122	4	10843	0	10442	4	0	1	23	27	1	26	1	1
Lichen planus, including avohilmo	XII Diseases of the skin and subcutaneous tissue (L12_)	L12_LICHENPLANUS_INCLAVO	L43	5015.0	661.0	372262.0	419870.0	11823	4	11587	0	11202	4	0	1	24	27	1	25	1	1
Lichen simplex chronicus and prurigo	XII Diseases of the skin and subcutaneous tissue (L12_)	L12_LICHSIMPANDPRURIGO	L28	1703.0	257.0	336589.0	420274.0	34	0	24	0	24	0	0	0	1	1	0	1	0	0
Other localized connective tissue disorders	XII Diseases of the skin and subcutaneous tissue (L12_)	L12_LOCALDCONNECTISSUEOTH	L94	493.0	165.0	353088.0	420366.0	0	0	0	0	0	0	0	0	0	0	0	0	0	0
Localized scleroderma [morphea]	XII Diseases of the skin and subcutaneous tissue (L12_)	L12_LOCALSCLERODERMA	L12_LOCALSCLERODERMA	361.0	78.0	353088.0	344951.0	0	0	0	0	0	0	0	0	0	0	0	0	0	0
Lupus erythematosus	XII Diseases of the skin and subcutaneous tissue (L12_)	L12_LUPUS	695.41	652.0	170.0	353088.0	411160.0	3612	0	3891	0	3504	0	0	0	19	20	0	17	0	0
Nail disorders	XII Diseases of the skin and subcutaneous tissue (L12_)	L12_NAILDIS	703	2254.0	1448.0	361140.0	413211.0	0	0	0	0	0	0	0	0	0	0	0	0	0	0
Ingrowing nail	XII Diseases of the skin and subcutaneous tissue (L12_)	L12_NAIL_INGROW	703.1	1477.0	1066.0	361140.0	413211.0	0	0	0	0	0	0	0	0	0	0	0	0	0	0
Other disorders of skin and subcutaneous tissue, not elsewhere classified	XII Diseases of the skin and subcutaneous tissue (L12_)	L12_OTHERDISSKINANDSUBCUTIS	L98	4387.0	6700.0	353088.0	413831.0	0	0	0	0	0	0	0	0	0	0	0	0	0	0
Other disorders of pigmentation	XII Diseases of the skin and subcutaneous tissue (L12_)	L12_OTHPIGMENTATION	L81	1080.0	954.0	353088.0	419577.0	0	0	0	0	0	0	0	0	0	0	0	0	0	0
Pilonidal cyst	XII Diseases of the skin and subcutaneous tissue (L12_)	L12_PILONIDALCYST	686.3	2739.0	630.0	355969.0	406937.0	52	0	98	0	43	0	0	0	3	3	0	1	0	0
Pruritus	XII Diseases of the skin and subcutaneous tissue (L12_)	L12_PRURITUS	698	2994.0	942.0	336589.0	419589.0	0	0	0	0	0	0	0	0	0	0	0	0	0	0
Psoriasis	XII Diseases of the skin and subcutaneous tissue (L12_)	L12_PSORIASIS	L12_PSORIASIS	9267.0	10476.0	364071.0	409021.0	13842	20075	28065	7552	12816	19332	7487	26	42	67	26	45	26	45
Scar conditions and fibrosis of skin	XII Diseases of the skin and subcutaneous tissue (L12_)	L12_SCARCONDITIONS	701.2	1027.0	2741.0	353088.0	413923.0	0	0	0	0	0	0	0	0	0	0	0	0	0	0
Seborrhoeic keratosis	XII Diseases of the skin and subcutaneous tissue (L12_)	L12_SEBORRKERAT	702.2	5835.0	3774.0	353088.0	413594.0	37	28	269	14	36	28	14	1	5	7	1	5	1	1
Urticaria	XII Diseases of the skin and subcutaneous tissue (L12_)	L12_URTICARIA	L12_URTICARIA	10175.0	9086.0	364583.0	410080.0	584	2	672	2	442	2	2	1	12	17	1	14	1	2
Ankylosis of joint	XIII Diseases of the musculoskeletal system and connective tissue (M13_)	M13_ANKYLOSISJOINT	741.1	153.0	109.0	240862.0	413456.0	0	0	0	0	0	0	0	0	0	0	0	0	0	0
Ankylosing spondylitis	XIII Diseases of the musculoskeletal system and connective tissue (M13_)	M13_ANKYLOSPON	715.2	2860.0	495.0	270964.0	371238.0	23903	5292	25033	3338	22582	4812	3322	5	30	28	6	30	5	7
Arthropathies in other diseases classified elsewhere	XIII Diseases of the musculoskeletal system and connective tissue (M13_)	M13_ARTHINOTH	M14	1060.0	124.0	240862.0	420407.0	1031	0	1028	0	959	0	0	0	5	3	0	3	0	0
Arthrosis	XIII Diseases of the musculoskeletal system and connective tissue (M13_)	M13_ARTHROSIS	M13_ARTHROSIS	73710.0	79714.0	240862.0	293569.0	689	512	8286	188	517	499	188	12	25	112	5	24	12	15
Gonarthrosis	XIII Diseases of the musculoskeletal system and connective tissue (M13_)	M13_ARTHROSIS_KNEE	M17	44688.0	24753.0	240862.0	395778.0	1388	528	4087	122	1200	416	122	10	36	71	2	31	11	13
Polyarthrosis	XIII Diseases of the musculoskeletal system and connective tissue (M13_)	M13_ARTHROSIS_POLY	M15	6185.0	5570.0	240862.0	414961.0	63	0	1	0	1	0	0	0	3	0	0	0	0	0
Coxarthrosis,	XIII Diseases of the musculoskeletal system and connective tissue (M13_)	M13_ARTHTROSIS_COX	M16	22254.0	14999.0	240862.0	405532.0	909	451	6459	203	874	450	203	17	25	72	11	23	17	23
Disorders of continuity of bone	XIII Diseases of the musculoskeletal system and connective tissue (M13_)	M13_BONECONTINUITY	M84	2543.0	258.0	358014.0	420273.0	0	0	0	0	0	0	0	0	0	0	0	0	0	0
Other disorders of bone density and structure	XIII Diseases of the musculoskeletal system and connective tissue (M13_)	M13_BONEDENSOTH	M85	677.0	787.0	358014.0	419744.0	0	0	0	0	0	0	0	0	0	0	0	0	0	0
Other bursopathies	XIII Diseases of the musculoskeletal system and connective tissue (M13_)	M13_BURSOPATHY	M71	3988.0	466.0	275212.0	420065.0	0	0	0	0	0	0	0	0	0	0	0	0	0	0
Calcific tendinitis of shoulder	XIII Diseases of the musculoskeletal system and connective tissue (M13_)	M13_CALCIFICTEND	726.2	1646.0	417.0	275212.0	386932.0	1	0	147	0	1	0	0	0	0	1	0	0	0	0
Cervicalgia	XIII Diseases of the musculoskeletal system and connective tissue (M13_)	M13_CERVICALGIA	761	6684.0	2264.0	270964.0	418267.0	0	0	0	0	0	0	0	0	0	0	0	0	0	0
Cervical disc disorders	XIII Diseases of the musculoskeletal system and connective tissue (M13_)	M13_CERVICDISC	M50	13394.0	1894.0	270964.0	418637.0	34	0	53	0	22	0	0	0	3	4	0	3	0	0
Other crystal arthropathies	XIII Diseases of the musculoskeletal system and connective tissue (M13_)	M13_CRYSTALARTH	274.2	444.0	533.0	240862.0	415559.0	0	0	2	0	0	0	0	0	0	1	0	0	0	0
Other acquired deformities of musculoskeletal system and connective tissue	XIII Diseases of the musculoskeletal system and connective tissue (M13_)	M13_DEFORMACQ	M95	1249.0	365.0	373303.0	420166.0	0	0	0	0	0	0	0	0	0	0	0	0	0	0
Palmar fascial fibromatosis [Dupuytren]	XIII Diseases of the musculoskeletal system and connective tissue (M13_)	M13_DUPUTRYEN	728.71	5128.0	4234.0	275212.0	386932.0	2110	3009	6879	1390	2077	2979	1390	40	33	78	19	32	39	53
Enthesopathies of lower limb, excluding foot	XIII Diseases of the musculoskeletal system and connective tissue (M13_)	M13_ENTESOPATHYLOW	M76	7125.0	256.0	270964.0	420275.0	0	0	0	0	0	0	0	0	0	0	0	0	0	0
Other enthesopathies	XIII Diseases of the musculoskeletal system and connective tissue (M13_)	M13_ENTESOPATHYOTH	M77	10581.0	1033.0	275212.0	419498.0	1	0	1	0	1	0	0	0	1	1	0	1	0	0
Fibroblastic disorders	XIII Diseases of the musculoskeletal system and connective tissue (M13_)	M13_FIBROBLASTIC	728.7	7952.0	4772.0	275212.0	386932.0	1704	2770	5418	1159	1694	2668	1159	34	19	57	13	20	34	45
Fibromyalgia	XIII Diseases of the musculoskeletal system and connective tissue (M13_)	M13_FIBROMYALGIA	M13_FIBROMYALGIA	2314.0	2467.0	275212.0	319345.0	0	0	0	0	0	0	0	0	0	0	0	0	0	0
Deformity of finger(s)	XIII Diseases of the musculoskeletal system and connective tissue (M13_)	M13_FINGERDEFORM	736.2	162.0	290.0	240862.0	403527.0	0	0	0	0	0	0	0	0	0	0	0	0	0	0
Flat foot [pes planus] (acquired)	XIII Diseases of the musculoskeletal system and connective tissue (M13_)	M13_FLATFOOT	735.1	2677.0	255.0	240862.0	403527.0	97	0	98	0	97	0	0	0	1	2	0	1	0	0
Giant cell arteritis	XIII Diseases of the musculoskeletal system and connective tissue (M13_)	M13_GIANTCELL	446.5	996.0	532.0	365533.0	408565.0	1443	151	1576	65	1355	151	65	1	6	5	1	4	1	1
Gout	XIII Diseases of the musculoskeletal system and connective tissue (M13_)	M13_GOUT	274.1	8489.0	4509.0	240862.0	415559.0	2217	1168	3258	792	2084	1108	792	7	14	28	6	17	8	11
Hallux rigidus	XIII Diseases of the musculoskeletal system and connective tissue (M13_)	M13_HALLUXRIGIDUS	735.23	4459.0	1796.0	240862.0	403527.0	29	0	36	0	29	0	0	0	2	2	0	2	0	0
Hallux valgus (acquired)	XIII Diseases of the musculoskeletal system and connective tissue (M13_)	M13_HALLUXVALGUS	735.3	14726.0	7656.0	240862.0	403527.0	639	167	2224	135	550	167	135	1	20	38	1	17	1	1
Other hammer toe(s) (acquired)	XIII Diseases of the musculoskeletal system and connective tissue (M13_)	M13_HAMMERTOE	735.21	5625.0	2321.0	240862.0	403527.0	2	0	158	0	1	0	0	0	1	4	0	1	0	0
Other intervertebral disc disorders	XIII Diseases of the musculoskeletal system and connective tissue (M13_)	M13_INTERVERTEB	M51	37636.0	9053.0	270964.0	411478.0	1026	1	1817	0	968	1	0	1	22	38	0	20	1	1
Internal derangement of knee	XIII Diseases of the musculoskeletal system and connective tissue (M13_)	M13_KNEEDERANGEMENTS	M23	35511.0	3989.0	240862.0	416542.0	374	0	450	0	374	0	0	0	2	4	0	2	0	0
Pain in limb	XIII Diseases of the musculoskeletal system and connective tissue (M13_)	M13_LIMBPAIN	773	30485.0	7621.0	275212.0	412910.0	8	1	65	1	8	1	1	1	2	3	1	2	1	1
Loose body in joint	XIII Diseases of the musculoskeletal system and connective tissue (M13_)	M13_LOOSEJOINT	742.1	665.0	385.0	240862.0	413456.0	0	0	0	0	0	0	0	0	0	0	0	0	0	0
Muscle wasting and atrophy, not elsewhere classified	XIII Diseases of the musculoskeletal system and connective tissue (M13_)	M13_MUSCLEATROPH	772.1	163.0	138.0	275212.0	419537.0	0	0	0	0	0	0	0	0	0	0	0	0	0	0
Other osteochondropathies	XIII Diseases of the musculoskeletal system and connective tissue (M13_)	M13_OSTEOCHONDROPATHY	M93	2091.0	313.0	370709.0	420218.0	0	0	0	0	0	0	0	0	0	0	0	0	0	0
Osteomyelitis	XIII Diseases of the musculoskeletal system and connective tissue (M13_)	M13_OSTEOMYELITIS	M86	1758.0	148.0	358014.0	420383.0	2	0	64	0	2	0	0	0	1	2	0	1	0	0
Osteonecrosis	XIII Diseases of the musculoskeletal system and connective tissue (M13_)	M13_OSTEONECROSIS	733.4	1385.0	651.0	358014.0	397835.0	0	0	0	0	0	0	0	0	0	0	0	0	0	0
Osteoporosis	XIII Diseases of the musculoskeletal system and connective tissue (M13_)	M13_OSTEOPOROSIS	M13_OSTEOPOROSIS	7300.0	16327.0	358014.0	355286.0	6	767	1453	0	6	761	0	17	1	30	1	1	17	18
Recurrent dislocation of patella	XIII Diseases of the musculoskeletal system and connective tissue (M13_)	M13_PATELLADISLOCATIO	742.2	1645.0	100.0	240862.0	413456.0	0	0	0	0	0	0	0	0	0	0	0	0	0	0
Polyarteritis nodosa and related conditions	XIII Diseases of the musculoskeletal system and connective tissue (M13_)	M13_POLYARTERETAL	M30	373.0	102.0	365533.0	420429.0	0	0	0	0	0	0	0	0	0	0	0	0	0	0
Polymyalgia rheumatica	XIII Diseases of the musculoskeletal system and connective tissue (M13_)	M13_POLYMYALGIA	717	3501.0	1700.0	365533.0	418831.0	2215	2476	3747	830	1743	2381	830	4	8	6	5	8	5	9
Postprocedural musculoskeletal disorders, not elsewhere classified	XIII Diseases of the musculoskeletal system and connective tissue (M13_)	M13_POSTOPMUSCULOSKE	M96	1725.0	599.0	373303.0	419932.0	0	0	0	0	0	0	0	0	0	0	0	0	0	0
Psoriatic arthropathies	XIII Diseases of the musculoskeletal system and connective tissue (M13_)	M13_PSORIARTH	696.42	3186.0	887.0	240862.0	406978.0	9073	3621	11560	2144	8585	3257	2144	9	31	28	10	29	10	13
Rheumatism, unspecified	XIII Diseases of the musculoskeletal system and connective tissue (M13_)	M13_RHEUMATISM	729.1	4674.0	1050.0	275212.0	386932.0	0	0	0	0	0	0	0	0	0	0	0	0	0	0
Sacroiliitis, not elsewhere classified	XIII Diseases of the musculoskeletal system and connective tissue (M13_)	M13_SACROILIITIS	715.1	1394.0	147.0	270964.0	371238.0	10705	0	9459	0	9373	0	0	0	31	32	0	34	0	0
Sciatica+with lumbago	XIII Diseases of the musculoskeletal system and connective tissue (M13_)	M13_SCIATICA	764	18569.0	2972.0	270964.0	415549.0	6	0	1	0	1	0	0	0	2	0	0	0	0	0
Scoliosis	XIII Diseases of the musculoskeletal system and connective tissue (M13_)	M13_SCOLIOSIS	M41	2529.0	590.0	270964.0	419941.0	0	0	0	0	0	0	0	0	0	0	0	0	0	0
Shoulder lesions	XIII Diseases of the musculoskeletal system and connective tissue (M13_)	M13_SHOULDER	M75	34594.0	10863.0	275212.0	409668.0	6	0	201	0	6	0	0	0	2	7	0	2	0	0
Sicca syndrome [Sjögren]	XIII Diseases of the musculoskeletal system and connective tissue (M13_)	M13_SJOGREN	709.2	2495.0	661.0	365533.0	411677.0	11351	1122	12613	912	11059	1122	912	12	24	26	14	29	12	16
Other soft tissue disorders, not elsewhere classified	XIII Diseases of the musculoskeletal system and connective tissue (M13_)	M13_SOFTTISSUEOTH	M79	43190.0	4058.0	275212.0	416473.0	20	0	39	0	19	0	0	0	4	5	0	3	0	0
Spinal stenosis	XIII Diseases of the musculoskeletal system and connective tissue (M13_)	M13_SPINSTENOSIS	720	18989.0	5134.0	270964.0	401917.0	1288	13	1931	6	1230	13	6	1	23	38	1	24	1	1
Spondylolisthesis/Spondylolysis	XIII Diseases of the musculoskeletal system and connective tissue (M13_)	M13_SPONDYLOLISTHESIS	738.4	5766.0	2073.0	270964.0	403527.0	180	10	158	0	153	0	0	1	2	3	0	2	0	0
Spondylosis	XIII Diseases of the musculoskeletal system and connective tissue (M13_)	M13_SPONDYLOSIS	M47	19892.0	2532.0	270964.0	417999.0	252	0	30	0	25	0	0	0	5	3	0	4	0	0
Spontaneous rupture of synovium and tendon	XIII Diseases of the musculoskeletal system and connective tissue (M13_)	M13_SPONTRUPTSYNOTEND	M66	2313.0	227.0	275212.0	420304.0	0	0	0	0	0	0	0	0	0	0	0	0	0	0
Systemic sclerosis	XIII Diseases of the musculoskeletal system and connective tissue (M13_)	M13_SYSTSLCE	M34	619.0	218.0	365533.0	420313.0	435	0	458	0	405	0	0	0	3	5	0	4	0	0
Torticollis	XIII Diseases of the musculoskeletal system and connective tissue (M13_)	M13_TORTICOLLIS	723.1	460.0	138.0	270964.0	401917.0	0	0	0	0	0	0	0	0	0	0	0	0	0	0
Collapsed vertebra, not elsewhere classified	XIII Diseases of the musculoskeletal system and connective tissue (M13_)	M13_VERTEBCOLLAPSE	743.21	193.0	415.0	270964.0	411038.0	0	0	0	0	0	0	0	0	0	0	0	0	0	0
Memory loss	Neurological endpoints	MEMLOSS	292.3	2526.0	904.0	358429.0	410833.0	31	0	31	0	31	0	0	0	1	1	0	1	0	0
Migraine, single triptan purchase ok & required. ICD-code if available is included	Neurological endpoints	MIGRAINE_TRIPTAN	MIGRAINE_TRIPTAN	39387.0	7295.0	337890.0	413247.0	1052	5	1828	5	1007	5	5	1	21	31	1	20	1	1
Other abnormal uterine and caginal bleeding	XIV Diseases of the genitourinary system (N14_)	N14_ABNORMALBLEED	N93	10319.0	4409.0	107564.0	416122.0	19	0	2	0	2	0	0	0	1	1	0	1	0	0
Acute renal failure	XIV Diseases of the genitourinary system (N14_)	N14_ACUTERENFAIL	585.1	5908.0	7736.0	363177.0	401927.0	0	0	0	0	0	0	0	0	0	0	0	0	0	0
Benign mammary dysplasia	XIV Diseases of the genitourinary system (N14_)	N14_BENIGNMAMDYSP	610.8	4329.0	2023.0	193973.0	219947.0	2	0	18	0	2	0	0	0	1	2	0	1	0	0
Other disorders of breast	XIV Diseases of the genitourinary system (N14_)	N14_BREASTDISOTH	N64	3450.0	1368.0	193973.0	419163.0	0	1	0	0	0	0	0	1	0	0	0	0	0	0
Calculus of kidney and ureter	XIV Diseases of the genitourinary system (N14_)	N14_CALCUKIDUR	N20	9713.0	5530.0	366693.0	415001.0	576	166	1258	71	562	164	71	6	33	42	4	28	6	6
Calculus of lower urinary tract	XIV Diseases of the genitourinary system (N14_)	N14_CALCULOWER	594.2	1398.0	944.0	366693.0	411207.0	0	0	0	0	0	0	0	0	0	0	0	0	0	0
Chronic nephritic syndrome	XIV Diseases of the genitourinary system (N14_)	N14_CHRONEPHROPATH	580.14	1098.0	901.0	371635.0	401927.0	0	0	1	0	0	0	0	0	0	0	0	0	0	0
Chronic kidney disease	XIV Diseases of the genitourinary system (N14_)	N14_CHRONKIDNEYDIS	N18	9073.0	7417.0	363177.0	413114.0	355	33	800	32	339	33	32	1	8	11	1	9	1	1
Chronic tubulo-interstitial nephritis	XIV Diseases of the genitourinary system (N14_)	N14_CHRONTUBULOINTNEPHRITIS	N11	1127.0	171.0	338942.0	420360.0	0	0	0	0	0	0	0	0	0	0	0	0	0	0
Cystitis	XIV Diseases of the genitourinary system (N14_)	N14_CYSTITIS	592.1	18080.0	3565.0	328001.0	386584.0	0	0	0	0	0	0	0	0	0	0	0	0	0	0
Cyst of kidney	XIV Diseases of the genitourinary system (N14_)	N14_CYSTKID	586.2	1696.0	1740.0	373761.0	401927.0	0	0	0	0	0	0	0	0	0	0	0	0	0	0
Disorders resulting from impaired renal tubular function	XIV Diseases of the genitourinary system (N14_)	N14_DISIMPAIRRENTUB	N25	859.0	105.0	373761.0	420426.0	0	0	0	0	0	0	0	0	0	0	0	0	0	0
Endometriosis	XIV Diseases of the genitourinary system (N14_)	N14_ENDOMETRIOSIS	N14_ENDOMETRIOSIS	15088.0	6218.0	107564.0	167163.0	1508	14	2240	13	1382	14	13	1	22	38	1	25	1	1
Endometriosis diagnosis and infertility diagnosis occurring together	XIV Diseases of the genitourinary system (N14_)	N14_ENDOMET_INFERT	N14_ENDOMET_INFERT	3206.0	271.0	201035.0	419084.0	68	0	83	0	55	0	0	0	5	5	0	4	0	0
Inflammatory diseases of female pelvic organs	XIV Diseases of the genitourinary system (N14_)	N14_FEMALEGENINF	614	22575.0	6796.0	188295.0	217500.0	0	0	0	0	0	0	0	0	0	0	0	0	0	0
Fistulae involving female genital tract	XIV Diseases of the genitourinary system (N14_)	N14_FEMGENFISTUL	N82	424.0	207.0	107564.0	420324.0	0	0	0	0	0	0	0	0	0	0	0	0	0	0
Pain and other conditions associated with female genital organs and menstrual cycle	XIV Diseases of the genitourinary system (N14_)	N14_FEMGENPAIN	N94	6976.0	3572.0	107564.0	416959.0	0	0	0	0	0	0	0	0	0	0	0	0	0	0
Female genital prolapse	XIV Diseases of the genitourinary system (N14_)	N14_FEMGENPROL	N81	17150.0	13114.0	107564.0	407417.0	888	252	2219	227	772	252	227	6	15	39	6	14	7	11
Other disorders of the genitourinary system	XIV Diseases of the genitourinary system (N14_)	N14_GENITOUROTH	N99	3607.0	1339.0	373670.0	419192.0	0	0	0	0	0	0	0	0	0	0	0	0	0	0
Glomerular disorders in diseases classified elsewhere	XIV Diseases of the genitourinary system (N14_)	N14_GLOMEINOTH	580.31	3374.0	430.0	371635.0	401927.0	4306	0	4451	0	4154	0	0	0	13	14	0	14	0	0
Glomerulonephritis	XIV Diseases of the genitourinary system (N14_)	N14_GLOMER_NEPHRITIS	N14_GLOMER_NEPHRITIS	1605.0	1033.0	375672.0	373058.0	0	0	0	0	0	0	0	0	0	0	0	0	0	0
Hydrocele	XIV Diseases of the genitourinary system (N14_)	N14_HYDROCELE	N43	5221.0	1595.0	119297.0	418936.0	226	99	267	73	226	84	73	3	3	4	2	3	3	4
Hypertrophy of breast	XIV Diseases of the genitourinary system (N14_)	N14_HYPERTROPHYBREAST	N14_HYPERTROPHYBREAST	5212.0	783.0	193973.0	220534.0	610	0	659	0	572	0	0	0	17	18	0	16	0	0
Hypertrophy of breast in women and men	XIV Diseases of the genitourinary system (N14_)	N14_HYPERTROPHYBREAST_BOTH	612.2	6105.0	912.0	359487.0	412667.0	605	0	662	0	530	0	0	0	17	19	0	17	0	0
IgA nephropathy (IgA glomerulonephritis)	XIV Diseases of the genitourinary system (N14_)	N14_IGA_NEPHROPATHY	N14_IGA_NEPHROPATHY	592.0	218.0	376685.0	420324.0	13	1	42	0	3	1	0	0	2	2	0	1	0	0
Inflammatory disease of cervix uteri	XIV Diseases of the genitourinary system (N14_)	N14_INFCERVIX	614.51	1847.0	1363.0	188295.0	217500.0	0	0	0	0	0	0	0	0	0	0	0	0	0	0
Inflammatory disorders of male genital organs, not elsewhere classified	XIV Diseases of the genitourinary system (N14_)	N14_INFLAMALEGEN	N49	357.0	199.0	119297.0	420332.0	0	0	0	0	0	0	0	0	0	0	0	0	0	0
Inflammatory disease of uterus	XIV Diseases of the genitourinary system (N14_)	N14_INFLUTH	N71	4337.0	299.0	188295.0	420232.0	0	0	0	0	0	0	0	0	0	0	0	0	0	0
Unspecified lump in breast	XIV Diseases of the genitourinary system (N14_)	N14_LUMPNASBREAST	N14_LUMPNASBREAST	4681.0	1884.0	193973.0	220535.0	0	0	12	0	0	0	0	0	0	1	0	0	0	0
Menorrhagia	XIV Diseases of the genitourinary system (N14_)	N14_MENORRHAGIA	626.12	21496.0	10309.0	107564.0	194287.0	297	66	1050	20	283	66	20	2	22	29	2	22	3	4
Excessive, frequent and irregular menstruation	XIV Diseases of the genitourinary system (N14_)	N14_MESNRUIRREG	N92	36824.0	13629.0	107564.0	406902.0	617	61	1060	55	601	61	55	1	20	30	1	21	1	1
Unspecified nephritic syndrome	XIV Diseases of the genitourinary system (N14_)	N14_NEPHRITICNAS	N05	584.0	317.0	371635.0	420214.0	0	1	1	0	0	1	0	0	0	0	0	0	0	0
Nephrotic syndrome	XIV Diseases of the genitourinary system (N14_)	N14_NEPHROTICSYND	N04	853.0	208.0	371635.0	420323.0	247	37	932	0	238	34	0	1	12	19	1	11	1	2
Neuromuscular dysfunction of bladder	XIV Diseases of the genitourinary system (N14_)	N14_NEUROMUSCDYSBLADD	596.5	2618.0	1770.0	328001.0	403310.0	0	0	0	0	0	0	0	0	0	0	0	0	0	0
Other obstructive and reflux uropathy	XIV Diseases of the genitourinary system (N14_)	N14_OBSTRUREFLUROPATH	599.1	3832.0	3401.0	338942.0	395845.0	0	0	0	0	0	0	0	0	0	0	0	0	0	0
Orchitis and epididymitis	XIV Diseases of the genitourinary system (N14_)	N14_ORHCEPINDIDYMITIS	601.3	2688.0	1015.0	119297.0	169762.0	0	0	0	0	0	0	0	0	0	0	0	0	0	0
Other disorders of bladder	XIV Diseases of the genitourinary system (N14_)	N14_OTHBLADD	N32	3435.0	10365.0	328001.0	410166.0	0	59	42	0	0	42	0	1	0	1	0	0	1	1
Other disorders of male genital organs	XIV Diseases of the genitourinary system (N14_)	N14_OTHDISMALEGEN	N50	936.0	3171.0	119297.0	417360.0	0	0	0	0	0	0	0	0	0	0	0	0	0	0
Other female pelvic inflammatory diseases	XIV Diseases of the genitourinary system (N14_)	N14_OTHFEMPELINF	N73	5117.0	3104.0	188295.0	417427.0	0	0	0	0	0	0	0	0	0	0	0	0	0	0
Other noninflammatory disorders of cervix uteri	XIV Diseases of the genitourinary system (N14_)	N14_OTHNONINFCERVIX	N88	1426.0	1986.0	107564.0	418545.0	0	0	0	0	0	0	0	0	0	0	0	0	0	0
Other noninflammatory disorders of uterus, except cervix	XIV Diseases of the genitourinary system (N14_)	N14_OTHNONINFUTER	N85	8752.0	5772.0	107564.0	414759.0	298	0	48	0	45	0	0	0	4	4	0	4	0	0
Other noninflammatory disorders of vagina	XIV Diseases of the genitourinary system (N14_)	N14_OTHNONINFVAG	N89	2358.0	1692.0	107564.0	418839.0	0	0	0	0	0	0	0	0	0	0	0	0	0	0
Other noninflammatory disorders of vulva and perineum	XIV Diseases of the genitourinary system (N14_)	N14_OTHNONINFVULV	N90	2660.0	2175.0	107564.0	418356.0	0	0	12	0	0	0	0	0	0	1	0	0	0	0
Other disorders of penis	XIV Diseases of the genitourinary system (N14_)	N14_OTHPENIS	N48	2643.0	2448.0	119297.0	418083.0	0	162	288	0	0	162	0	1	0	2	0	0	1	1
Ovarian cyst	XIV Diseases of the genitourinary system (N14_)	N14_OVARYCYST	628	20750.0	5287.0	107564.0	194287.0	412	0	526	0	367	0	0	0	11	13	0	11	0	0
Polyp of the female genital tract	XIV Diseases of the genitourinary system (N14_)	N14_POLYPFEMGEN	622	14324.0	11884.0	107564.0	213800.0	116	109	327	95	116	109	95	2	2	7	2	2	2	3
Postmenopausal atrophic vaginitis	XIV Diseases of the genitourinary system (N14_)	N14_POSTMENATRVAG	627.3	2534.0	1331.0	107564.0	194287.0	0	0	0	0	0	0	0	0	0	0	0	0	0	0
Postmenopausal bleeding	XIV Diseases of the genitourinary system (N14_)	N14_POSTMENBLEED	627.1	11582.0	9944.0	107564.0	194287.0	7	0	9	0	7	0	0	0	1	2	0	1	0	0
Premenstrual syndrome	XIV Diseases of the genitourinary system (N14_)	N14_PREMENSTSYNDROM	626.4	247.0	166.0	107564.0	194287.0	0	0	0	0	0	0	0	0	0	0	0	0	0	0
Other disorders of prostate	XIV Diseases of the genitourinary system (N14_)	N14_PROSTAOTH	602	991.0	1606.0	119297.0	169762.0	0	1	1	0	0	1	0	1	0	1	0	0	1	1
Inflammatory diseases of prostate (prostatitis)	XIV Diseases of the genitourinary system (N14_)	N14_PROSTATITIS	601.1	3760.0	1900.0	119297.0	169762.0	0	10	0	0	0	0	0	1	0	0	0	0	0	0
Hyperplasia of prostate	XIV Diseases of the genitourinary system (N14_)	N14_PROSTHYPERPLA	600	30066.0	14126.0	119297.0	169762.0	1430	2022	6230	656	1398	1997	656	36	37	99	17	38	36	46
Acute tubulo-interstitial nephritis	XIV Diseases of the genitourinary system (N14_)	N14_PYELONEPHR	N14_PYELONEPHR	23912.0	337.0	338942.0	385415.0	27	0	22	0	22	0	0	0	1	1	0	1	0	0
Recurrent and persistent haematuria	XIV Diseases of the genitourinary system (N14_)	N14_RECURANDPERHEAMATUR	N02	216.0	766.0	371635.0	419765.0	0	0	0	0	0	0	0	0	0	0	0	0	0	0
Unspecified renal colic	XIV Diseases of the genitourinary system (N14_)	N14_RENALCOLNAS	594.8	152.0	2183.0	366693.0	411207.0	0	3	0	0	0	0	0	1	0	0	0	0	0	0
Unspecified kidney failure	XIV Diseases of the genitourinary system (N14_)	N14_RENFAILNAS	585.2	2577.0	1676.0	363177.0	401927.0	0	0	0	0	0	0	0	0	0	0	0	0	0	0
Salpingitis and oophoritis	XIV Diseases of the genitourinary system (N14_)	N14_SALPHOOPH	N70	5768.0	565.0	188295.0	419966.0	0	0	0	0	0	0	0	0	0	0	0	0	0	0
Urethral stricture	XIV Diseases of the genitourinary system (N14_)	N14_URETHRALSTRICT	N35	1597.0	3805.0	328001.0	416726.0	0	0	0	0	0	0	0	0	0	0	0	0	0	0
Urethritis and urethral syndrome	XIV Diseases of the genitourinary system (N14_)	N14_URETHRITISANDURSYNDR	592.2	616.0	200.0	328001.0	386584.0	0	0	0	0	0	0	0	0	0	0	0	0	0	0
Uterine polyps	XIV Diseases of the genitourinary system (N14_)	N14_UTER_POLYP	622.2	2871.0	3670.0	107564.0	213800.0	0	0	0	0	0	0	0	0	0	0	0	0	0	0
Medical abortion	XV Pregnancy, childbirth and the puerperium (O15_)	O15_ABORT_MEDICAL	O04	36232.0	1108.0	149622.0	419423.0	4	0	0	0	0	0	0	0	1	0	0	0	0	0
Spontaneous abortion	XV Pregnancy, childbirth and the puerperium (O15_)	O15_ABORT_SPONTAN	O03	16906.0	1345.0	149622.0	419186.0	0	0	0	0	0	0	0	0	0	0	0	0	0	0
Other abnormal products of conception	XV Pregnancy, childbirth and the puerperium (O15_)	O15_CONCEPT_ABNORM	O02	11716.0	1281.0	149622.0	419250.0	0	0	0	0	0	0	0	0	0	0	0	0	0	0
Single delivery by forceps and vacuum extractor	XV Pregnancy, childbirth and the puerperium (O15_)	O15_DELIV_FORCEP_VAC	O81	7630.0	151.0	92306.0	420380.0	0	0	0	0	0	0	0	0	0	0	0	0	0	0
Perineal laceration during delivery	XV Pregnancy, childbirth and the puerperium (O15_)	O15_DELIV_PERIN_LACER	O70	4933.0	5429.0	162777.0	415102.0	23	0	11	0	10	0	0	0	1	1	0	1	0	0
Single spontaneous delivery	XV Pregnancy, childbirth and the puerperium (O15_)	O15_DELIV_SPONT	650	106627.0	2041.0	92306.0	225460.0	0	0	1	0	0	0	0	0	0	1	0	0	0	0
Excessive vomiting in pregnancy	XV Pregnancy, childbirth and the puerperium (O15_)	O15_EXCESS_VOMIT_PREG	643	2361.0	240.0	179899.0	227261.0	9	0	9	0	9	0	0	0	1	1	0	1	0	0
Failed induction of labour	XV Pregnancy, childbirth and the puerperium (O15_)	O15_FAILED_INDUCT	O61	1473.0	154.0	162777.0	420377.0	0	0	0	0	0	0	0	0	0	0	0	0	0	0
False labour	XV Pregnancy, childbirth and the puerperium (O15_)	O15_FALSE_LAB	O47	14282.0	1070.0	168929.0	419461.0	0	0	0	0	0	0	0	0	0	0	0	0	0	0
Haemorrhage in early pregnancy	XV Pregnancy, childbirth and the puerperium (O15_)	O15_HAEMORRH_EARLY_PREG	636.3	9433.0	1126.0	179899.0	219979.0	0	0	0	0	0	0	0	0	0	0	0	0	0	0
Pregnancy hypertension	XV Pregnancy, childbirth and the puerperium (O15_)	O15_HYPTENSPREG	O15_HYPTENSPREG	14727.0	1717.0	196143.0	225806.0	441	0	504	0	435	0	0	0	14	15	0	13	0	0
Intrahepatic Cholestasis of Pregnancy (ICP)	XV Pregnancy, childbirth and the puerperium (O15_)	O15_ICP_EXMORE	O15_ICP_EXMORE	2003.0	24.0	130682.0	362088.0	1333	0	1322	0	1313	0	0	0	19	18	0	18	0	0
Abnormalities of forces of labour	XV Pregnancy, childbirth and the puerperium (O15_)	O15_LABOUR_ABNORM_FORCES	O62	3236.0	439.0	162777.0	420092.0	0	0	0	0	0	0	0	0	0	0	0	0	0	0
Labour and delivery complicated by fetal stress [distress]	XV Pregnancy, childbirth and the puerperium (O15_)	O15_LABOUR_FETAL_STRESS	O68	8324.0	3322.0	162777.0	417209.0	0	0	0	0	0	0	0	0	0	0	0	0	0	0
Long labour	XV Pregnancy, childbirth and the puerperium (O15_)	O15_LABOUR_LONG	O63	7866.0	1941.0	162777.0	418590.0	0	0	0	0	0	0	0	0	0	0	0	0	0	0
Obstructed labour due to malposition and malpresentation of fetus	XV Pregnancy, childbirth and the puerperium (O15_)	O15_LABOUR_MALPOS	O64	7414.0	421.0	162777.0	420110.0	0	0	0	0	0	0	0	0	0	0	0	0	0	0
Other complications of labour and delivery, not elsewhere classified	XV Pregnancy, childbirth and the puerperium (O15_)	O15_LABOUR_OTHER	O75	3235.0	757.0	162777.0	419774.0	0	0	0	0	0	0	0	0	0	0	0	0	0	0
Labour and delivery complicated by umbilical cord complications	XV Pregnancy, childbirth and the puerperium (O15_)	O15_LABOUR_UMBILICAL	663	1392.0	636.0	162777.0	219193.0	0	0	0	0	0	0	0	0	0	0	0	0	0	0
Maternal care for other known or suspected fetal problems	XV Pregnancy, childbirth and the puerperium (O15_)	O15_MATERN_CARE_OTHER	O36	9783.0	1891.0	168929.0	418640.0	487	8	239	0	236	1	0	1	3	3	0	3	0	0
Maternal care for known or suspected abnormality of pelvic organs	XV Pregnancy, childbirth and the puerperium (O15_)	O15_MATERN_CARE_PELVIC_ABNORM	O34	9149.0	1484.0	168929.0	419047.0	0	0	0	0	0	0	0	0	0	0	0	0	0	0
Premature rupture of membranes	XV Pregnancy, childbirth and the puerperium (O15_)	O15_MEMBR_PREMAT_RUPT	O42	7147.0	1080.0	168929.0	419451.0	0	0	0	0	0	0	0	0	0	0	0	0	0	0
Other maternal diseases classifiable elsewhere but complicating pregnancy, childbirth and the puerperium	XV Pregnancy, childbirth and the puerperium (O15_)	O15_OTHER_MATERN_DIS_ELSEWHERE	O99	12297.0	1737.0	198180.0	418794.0	0	0	0	0	0	0	0	0	0	0	0	0	0	0
Placenta praevia	XV Pregnancy, childbirth and the puerperium (O15_)	O15_PLAC_PRAEVIA	O44	1232.0	185.0	168929.0	420346.0	0	0	0	0	0	0	0	0	0	0	0	0	0	0
Postpartum haemorrhage	XV Pregnancy, childbirth and the puerperium (O15_)	O15_POSTPART_HEAMORRH	635.3	8249.0	1346.0	162777.0	219979.0	0	0	0	0	0	0	0	0	0	0	0	0	0	0
Postpartum haemorrhage	XV Pregnancy, childbirth and the puerperium (O15_)	O15_POSTPART_HEAMORRH_ALLW	635.3	8249.0	1346.0	202621.0	219979.0	0	0	0	0	0	0	0	0	0	0	0	0	0	0
Postpartum haemorrhage	XV Pregnancy, childbirth and the puerperium (O15_)	O15_POSTPART_HEAMORRH_LB	635.3	8249.0	1346.0	146016.0	219979.0	0	0	0	0	0	0	0	0	0	0	0	0	0	0
Pre-eclampsia	XV Pregnancy, childbirth and the puerperium (O15_)	O15_PREECLAMPS	O14	6663.0	314.0	194266.0	420217.0	0	0	1	0	0	0	0	0	0	1	0	0	0	0
Ectopic pregnancy	XV Pregnancy, childbirth and the puerperium (O15_)	O15_PREG_ECTOP	O00	5648.0	291.0	149622.0	420240.0	0	0	0	0	0	0	0	0	0	0	0	0	0	0
Maternal care for other conditions predominantly related to pregnancy	XV Pregnancy, childbirth and the puerperium (O15_)	O15_PREG_MATERN_CARE	O26	6845.0	1793.0	179899.0	418738.0	6	0	2	0	2	0	0	0	1	1	0	1	0	0
Preterm labour and delivery	XV Pregnancy, childbirth and the puerperium (O15_)	O15_PRETERM	636.2	8507.0	646.0	162777.0	219979.0	0	0	0	0	0	0	0	0	0	0	0	0	0	0
Pre-eclampsia or eclampsia	XV Pregnancy, childbirth and the puerperium (O15_)	O15_PRE_OR_ECLAMPSIA	O15_PRE_OR_ECLAMPSIA	7212.0	544.0	194266.0	226003.0	5	0	7	0	5	0	0	0	1	1	0	1	0	0
Pain (limb, back, neck, head abdominally)	Miscellaneous, not yet classified endpoints	PAIN	PAIN	171922.0	89860.0	204598.0	283044.0	522	109	1999	0	442	109	0	3	25	55	0	18	3	3
Polycythaemia vera	Other, not yet classified endpoints (same as #MISC)	POLYCYTVERA	200.1	942.0	448.0	286553.0	410687.0	748	545	782	498	723	529	498	5	13	13	2	11	2	2
Congenital deformities of feet	XVII Congenital malformations, deformations and chromosomal abnormalities (Q17)	Q17_CONGEN_DEFORMITI_FEET	Q66	674.0	259.0	374712.0	420272.0	0	0	0	0	0	0	0	0	0	0	0	0	0	0
Congenital deformities of hip	XVII Congenital malformations, deformations and chromosomal abnormalities (Q17)	Q17_CONGEN_DEFORMITI_HIP	755.61	451.0	122.0	374712.0	419170.0	0	0	0	0	0	0	0	0	0	0	0	0	0	0
Congenital malformations of great arteries	XVII Congenital malformations, deformations and chromosomal abnormalities (Q17)	Q17_CONGEN_MALFO_GREAT_ARTERIES	Q25	579.0	111.0	373043.0	420420.0	0	0	0	0	0	0	0	0	0	0	0	0	0	0
Congenital malformations of the musculoskeletal system, not elsewhere classified	XVII Congenital malformations, deformations and chromosomal abnormalities (Q17)	Q17_CONGEN_MALFO_MUSCULOS_SYSTEM_NOT_ELSEW_CLASSIFIED	Q79	354.0	131.0	374712.0	420400.0	0	0	0	0	0	0	0	0	0	0	0	0	0	0
Congenital malformations of oesophagus	XVII Congenital malformations, deformations and chromosomal abnormalities (Q17)	Q17_CONGEN_MALFO_OESOPHAGUS	750.14	110.0	103.0	376152.0	417905.0	0	0	0	0	0	0	0	0	0	0	0	0	0	0
Congenital malformations of ovaries, fallopian tubes and broad ligaments	XVII Congenital malformations, deformations and chromosomal abnormalities (Q17)	Q17_CONGEN_MALFO_OVARIES_FALLOP_TUBES_BROAD_LIGAM	Q50	1615.0	200.0	374410.0	420331.0	74	0	99	0	70	0	0	0	2	3	0	1	0	0
Congenital malformations of spine and bony thorax	XVII Congenital malformations, deformations and chromosomal abnormalities (Q17)	Q17_CONGEN_MALFO_SPINE_BONY_THORAX	Q76	152.0	164.0	374712.0	420367.0	0	0	0	0	0	0	0	0	0	0	0	0	0	0
Congenital malformations of uterus and cervix	XVII Congenital malformations, deformations and chromosomal abnormalities (Q17)	Q17_CONGEN_MALFO_UTERUS_CERVIX	Q51	574.0	221.0	374410.0	420310.0	0	0	0	0	0	0	0	0	0	0	0	0	0	0
Cystic kidney disease	XVII Congenital malformations, deformations and chromosomal abnormalities (Q17)	Q17_CYSTIC_KIDNEY_DISEA	751.21	865.0	505.0	375708.0	417905.0	56	0	48	0	48	0	0	0	1	1	0	1	0	0
Hypospadias	XVII Congenital malformations, deformations and chromosomal abnormalities (Q17)	Q17_HYPOSPADIAS	Q54	103.0	145.0	374410.0	420386.0	0	0	0	0	0	0	0	0	0	0	0	0	0	0
Other congenital malformations of circulatory system	XVII Congenital malformations, deformations and chromosomal abnormalities (Q17)	Q17_OTHER_CONGEN_MALFO_CIRCULATO_SYSTEM	Q28	647.0	154.0	373043.0	420377.0	0	0	0	0	0	0	0	0	0	0	0	0	0	0
Other congenital malformations of the digestive system	XVII Congenital malformations, deformations and chromosomal abnormalities (Q17)	Q17_OTHER_CONGEN_MALFO_DIGES_SYSTEM1	750	1125.0	856.0	376152.0	417905.0	72	0	40	0	36	0	0	0	9	5	0	3	0	0
Other congenital malformations of face and neck	XVII Congenital malformations, deformations and chromosomal abnormalities (Q17)	Q17_OTHER_CONGEN_MALFO_FACE_NECK	Q18	798.0	138.0	375350.0	420393.0	0	0	0	0	0	0	0	0	0	0	0	0	0	0
Other congenital malformations of heart	XVII Congenital malformations, deformations and chromosomal abnormalities (Q17)	Q17_OTHER_CONGEN_MALFO_HEART	Q24	163.0	174.0	373043.0	420357.0	0	0	0	0	0	0	0	0	0	0	0	0	0	0
Other congenital malformations of intestine	XVII Congenital malformations, deformations and chromosomal abnormalities (Q17)	Q17_OTHER_CONGEN_MALFO_INTESTINE	Q43	217.0	259.0	376152.0	420272.0	0	0	0	0	0	0	0	0	0	0	0	0	0	0
Other congenital malformations of kidney	XVII Congenital malformations, deformations and chromosomal abnormalities (Q17)	Q17_OTHER_CONGEN_MALFO_KIDNEY	Q63	94.0	279.0	375708.0	420252.0	0	0	0	0	0	0	0	0	0	0	0	0	0	0
Other congenital malformations, not elsewhere classified	XVII Congenital malformations, deformations and chromosomal abnormalities (Q17)	Q17_OTHER_CONGEN_MALFO_NOT_ELSEW_CLASSIFIED	Q89	212.0	124.0	374727.0	420407.0	0	0	0	0	0	0	0	0	0	0	0	0	0	0
Other congenital malformations of peripheral vascular system	XVII Congenital malformations, deformations and chromosomal abnormalities (Q17)	Q17_OTHER_CONGEN_MALFO_PERIP_VASCULAR_SYSTEM	Q27	319.0	163.0	373043.0	420368.0	0	0	0	0	0	0	0	0	0	0	0	0	0	0
Other congenital malformations of skin	XVII Congenital malformations, deformations and chromosomal abnormalities (Q17)	Q17_OTHER_CONGEN_MALFO_SKIN	Q82	1129.0	189.0	374727.0	420342.0	39	0	38	0	38	0	0	0	0	0	0	0	0	0
Other congenital malformations of tongue, mouth and pharynx	XVII Congenital malformations, deformations and chromosomal abnormalities (Q17)	Q17_OTHER_CONGEN_MALFO_TONGUE_MOUTH_PHARYNX	Q38	327.0	245.0	376152.0	420286.0	0	0	0	0	0	0	0	0	0	0	0	0	0	0
Other specified congenital malformation syndromes affecting multiple systems	XVII Congenital malformations, deformations and chromosomal abnormalities (Q17)	Q17_OTHER_SPECIFE_CONGEN_MALFO_SYNDR_AFFECTING_MULTIPLE_SYSTEMS	Q87	441.0	149.0	374727.0	420382.0	2	0	2	0	2	0	0	0	0	0	0	0	0	0
Phakomatoses, not elsewhere classified	XVII Congenital malformations, deformations and chromosomal abnormalities (Q17)	Q17_PHAKOMATOSES_NOT_ELSEW_CLASSIFIED	Q85	284.0	177.0	374727.0	420354.0	0	0	0	0	0	0	0	0	0	0	0	0	0	0
Renal agenesis and other reduction defects of kidney	XVII Congenital malformations, deformations and chromosomal abnormalities (Q17)	Q17_RENAL_AGENE_OTHER_REDUCT_DEFECTS_KIDNEY	Q60	129.0	149.0	375708.0	420382.0	0	0	0	0	0	0	0	0	0	0	0	0	0	0
Anorexia	XVIII Symptoms, signs and abnormal clinical and laboratory findings, not elsewhere classified (R18_)	R18_ANOREXIA	260.6	413.0	1126.0	376864.0	416692.0	0	0	0	0	0	0	0	0	0	0	0	0	0	0
Retention of urine	XVIII Symptoms, signs and abnormal clinical and laboratory findings, not elsewhere classified (R18_)	R18_RETEN_URINE	599.2	11657.0	9337.0	343006.0	395845.0	0	0	2	0	0	0	0	0	0	2	0	0	0	0
Respiratory disorders in diseases classified elsewhere	Interstitial lung disease endpoints	RESP_ILL_DIS_CLASS_ELSEWHERE	J99	340.0	274.0	376937.0	420257.0	0	0	0	0	0	0	0	0	0	0	0	0	0	0
Other/unspecified seropositive rheumatoid arthritis	Rheuma endpoints	RHEUMA_SEROPOS_OTH	RHEUMA_SEROPOS_OTH	9139.0	985.0	368029.0	373007.0	18573	7461	22372	3784	18171	7206	3781	5	41	38	5	42	5	5
Statin medication	IX Diseases of the circulatory system (I9_)	RX_STATIN	RX_STATIN	127169.0	59206.0	250108.0	129640.0	17241	2864	20163	2278	15373	2862	2278	46	214	257	41	205	47	53
Sleep disorders (combined)	Neurological endpoints	SLEEP	327	44299.0	6623.0	329251.0	413908.0	124	0	233	0	123	0	0	0	4	7	0	3	0	0
SLE (Finngen)	Rheuma endpoints	SLE_FG	695.42	1023.0	412.0	281127.0	411160.0	5565	772	7137	533	5470	772	533	11	31	37	11	37	11	15
Smoking	Miscellaneous, not yet classified endpoints	SMOKING	SMOKING	3371.0	28229.0	139795.0	214016.0	40	291	565	0	13	287	0	10	1	18	0	1	9	9
Smoking dependency	Comorbidities of Asthma	SMOKING_DEPEND	SMOKING_DEPEND	2175.0	20506.0	373906.0	392313.0	0	44	165	0	0	42	0	5	0	9	0	0	5	5
Fracture of femur	XIX Injury, poisoning and certain other consequences of external causes (ST19_)	ST19_FRACT_FEMUR	800.2	8766.0	2977.0	360928.0	395047.0	0	0	8	0	0	0	0	0	0	2	0	0	0	0
Fracture of foot, except ankle	XIX Injury, poisoning and certain other consequences of external causes (ST19_)	ST19_FRACT_FOOT_ANKLE	S92	7593.0	245.0	351392.0	420286.0	0	0	0	0	0	0	0	0	0	0	0	0	0	0
Fracture of forearm	XIX Injury, poisoning and certain other consequences of external causes (ST19_)	ST19_FRACT_FOREA	803.2	19577.0	7441.0	351196.0	395047.0	847	269	1392	247	845	269	247	3	16	25	3	15	3	4
Fracture of lower leg, including ankle	XIX Injury, poisoning and certain other consequences of external causes (ST19_)	ST19_FRACT_LOWER_LEG_INCLU_ANKLE	S82	19994.0	1090.0	323307.0	419441.0	152	0	153	0	152	0	0	0	2	2	0	2	0	0
Fracture of lumbar spine and pelvis	XIX Injury, poisoning and certain other consequences of external causes (ST19_)	ST19_FRACT_LUMBAR_SPINE_PELVIS	S32	6209.0	258.0	364504.0	420273.0	1	0	0	0	0	0	0	0	1	0	0	0	0	0
Fracture of rib(s), sternum and thoracic spine	XIX Injury, poisoning and certain other consequences of external causes (ST19_)	ST19_FRACT_RIBS_STERNUM_THORACIC_SPINE	S22	9094.0	418.0	362260.0	420113.0	0	0	0	0	0	0	0	0	0	0	0	0	0	0
Fracture of shoulder and upper arm	XIX Injury, poisoning and certain other consequences of external causes (ST19_)	ST19_FRACT_SHOUL_UPPER_ARM	S42	11750.0	449.0	345173.0	420082.0	0	0	0	0	0	0	0	0	0	0	0	0	0	0
Fracture of skull and facial bones	XIX Injury, poisoning and certain other consequences of external causes (ST19_)	ST19_FRACT_SKULL_FACIAL_BONES	S02	6907.0	503.0	329318.0	420028.0	0	0	0	0	0	0	0	0	0	0	0	0	0	0
Fracture at wrist and hand level	XIX Injury, poisoning and certain other consequences of external causes (ST19_)	ST19_FRACT_WRIST_HAND_LEVEL	S62	11394.0	532.0	336418.0	419999.0	28	0	52	0	28	0	0	0	1	1	0	1	0	0
Toxic effect of alcohol	Alcohol related diseases	ST19_TOXIC_EFFECT_ALCOHOL	T51	606.0	1077.0	373819.0	419454.0	0	0	0	0	0	0	0	0	0	0	0	0	0	0
Type1 diabetes, definitions combined	Diabetes endpoints	T1D	250.1	4196.0	3250.0	308252.0	396181.0	30551	13567	33331	7925	26267	13393	7897	22	28	29	21	24	21	21
Type 1 diabetes, wide definition	Diabetes endpoints	T1D_WIDE	250.1	8967.0	3250.0	308373.0	396181.0	36388	13567	40646	8157	33921	13396	8089	22	44	50	21	43	22	22
Type 2 diabetes, definitions combined	Diabetes endpoints	T2D	T2D	57698.0	28668.0	308252.0	386926.0	9764	4771	21019	1908	9232	3905	1908	79	224	368	57	222	77	112
Type 2 diabetes, wide definition	Diabetes endpoints	T2D_WIDE	T2D_WIDE	38657.0	30915.0	310131.0	386926.0	9241	9245	22352	3170	7593	9014	3170	81	133	286	48	120	79	115
Temporomandibular joint disorders	XI Diseases of the digestive system (K11_)	TEMPOROMANDIB	526.4	5668.0	281.0	205355.0	408157.0	0	0	0	0	0	0	0	0	0	0	0	0	0	0
Temporomandibular joint disorders, including avohilmo	XI Diseases of the digestive system (K11_)	TEMPOROMANDIB_INCLAVO	526.4	13282.0	281.0	363995.0	408157.0	0	0	0	0	0	0	0	0	0	0	0	0	0	0
Tongue abnormality	XI Diseases of the digestive system (K11_)	TONGUEABNORMALITY	529	1574.0	1522.0	375703.0	413830.0	0	0	0	0	0	0	0	0	0	0	0	0	0	0
Vocal cord dysfunction	COPD and related endpoints	VOCALCORDDYS	J38	5087.0	2020.0	139795.0	418511.0	0	0	0	0	0	0	0	0	0	0	0	0	0	0
Intentional self-harm by sharp object	XX External causes of morbidity and mortality (VWXY20_)	VWXY20_INTENTI_SELF_H_SHARP_OBJECT	X78	658.0	211.0	376619.0	420320.0	0	0	0	0	0	0	0	0	0	0	0	0	0	0
Previous suicide attempt	XXI Factors influencing health status and contact with health services (Z21_)	Z21_PREVIOUS_SUICIDE_ATTEMPT	Z91	263.0	7445.0	377014.0	413086.0	0	0	0	0	0	0	0	0	0	0	0	0	0	0
