# Supplementary material for: Replication of Known and Identification of Novel Associations in Biobank-Scale Datasets: A Survey Using UK Biobank and FinnGen
Source: Genes (Basel). 2024 Jul 17;15(7):931. doi: 10.3390/genes15070931 (PMC11275374; doi:10.3390/genes15070931)
Supplement: Supplementary file 1 [file genes-15-00931-s001.zip › Table_S2.xlsx]

## Sheet: Description
Supplementary table 2
Phenotypes with associations only found in meta-analysis
name	Phenotype name
fg_phenotype	FG phenotype code
rsid	rsid of SNP
p_value	p-value of SNP in meta-analysis
genes	nearby genes

## Sheet: Table
name	fg_phenotype	rsid	p_value	genes
Malignant neoplasm of corpus uteri	C3_CORPUS_UTERI_EXALLC	rs1740828	1.98e-13	[]
Malignant neoplasm of corpus uteri	C3_CORPUS_UTERI_EXALLC	rs11263761	8.35e-11	[HNF1B]
Malignant neoplasm of corpus uteri	C3_CORPUS_UTERI_EXALLC	rs11856927	1.07e-09	[CYP19A1,MIR4713]
Malignant neoplasm of kidney, except renal pelvis	C3_KIDNEY_NOTRENALPELVIS_EXALLC	rs6470588	2.3e-12	[]
Malignant neoplasm of kidney, except renal pelvis	C3_KIDNEY_NOTRENALPELVIS_EXALLC	rs7939830	2.94e-12	[]
Malignant neoplasm of kidney, except renal pelvis	C3_KIDNEY_NOTRENALPELVIS_EXALLC	rs8015900	5.54e-11	[DPF3]
Malignant neoplasm of pancreas	C3_PANCREAS_EXALLC	rs31490	3.26e-13	[CLPTM1L,MIR4457]
Malignant neoplasm of pancreas	C3_PANCREAS_EXALLC	rs676457	5.9e-12	[ABO]
Malignant neoplasm of pancreas	C3_PANCREAS_EXALLC	rs2736103	9.41e-11	[]
Malignant neoplasm of pancreas	C3_PANCREAS_EXALLC	rs9573166	9.48e-10	[]
Neuroendocrine tumor and carcinoma of small intestine	C3_SMALL_INTESTINE_NEUROENDOCRINE_EXALLC	rs149398199	2.02e-11	[]
Neuroendocrine tumor and carcinoma of small intestine	C3_SMALL_INTESTINE_NEUROENDOCRINE_EXALLC	rs2660858	2.56e-11	[]
Neuroendocrine tumor and carcinoma of small intestine	C3_SMALL_INTESTINE_NEUROENDOCRINE_EXALLC	rs2328547	1.12e-09	[CDKAL1]
Benign neoplasm of other and unspecified sites	CD2_BENIGN_OTHER_NOS	rs10757273	5.64e-12	[CDKN2B-AS1]
Benign neoplasm of other and unspecified sites	CD2_BENIGN_OTHER_NOS	rs1333040	1e-09	[CDKN2B-AS1]
Hodgkin lymphoma	CD2_HODGKIN_LYMPHOMA	rs9271406	2.06e-12	[HLA-DQA1,HLA-DQB1,HLA-DRA,HLA-DRB1,HLA-DRB5,HLA-DRB6]
Hodgkin lymphoma	CD2_HODGKIN_LYMPHOMA	rs4587163	3.85e-11	[HLA-DQA1,HLA-DRB1,HLA-DRB5,HLA-DRB6]
Hodgkin lymphoma	CD2_HODGKIN_LYMPHOMA	rs9274712	5.36e-11	[HLA-DQB1]
Hodgkin lymphoma	CD2_HODGKIN_LYMPHOMA	rs9271546	3.95e-10	[HLA-DQA1,HLA-DRB1,HLA-DRB5,HLA-DRB6]
Hodgkin lymphoma	CD2_HODGKIN_LYMPHOMA_EXALLC	rs9271406	2.04e-12	[HLA-DQA1,HLA-DQB1,HLA-DRA,HLA-DRB1,HLA-DRB5,HLA-DRB6]
Hodgkin lymphoma	CD2_HODGKIN_LYMPHOMA_EXALLC	rs4587163	1.68e-11	[HLA-DQA1,HLA-DRB1,HLA-DRB5,HLA-DRB6]
Hodgkin lymphoma	CD2_HODGKIN_LYMPHOMA_EXALLC	rs9274712	3.3e-11	[HLA-DQB1]
Hodgkin lymphoma	CD2_HODGKIN_LYMPHOMA_EXALLC	rs9271546	2.89e-10	[HLA-DQA1,HLA-DRB1,HLA-DRB5,HLA-DRB6]
Multiple myeloma and malignant plasma cell neoplasms	CD2_MULTIPLE_MYELOMA_PLASMA_CELL_EXALLC	rs75341503	7.89e-12	[CDCA7L,DNAH11]
Deficiency of other B group vitamins	E4_VIT_B_DEF	rs34324219	7.86e-10	[TCN1]
Dementia in other diseases classified elsewhere	F5_DEMINOTH	rs429358	2.59e-14	[APOC1,APOE,PVRL2,TOMM40]
Sexual dysfunction	F5_SEXDYS	rs73585022	1.29e-10	[OPCML]
Primary angle-closure glaucoma	H7_GLAUCCLOSEPRIM	rs12913832	6.64e-14	[HERC2]
Primary angle-closure glaucoma	H7_GLAUCCLOSEPRIM	rs12193446	1.36e-10	[LAMA2]
Ménière disease	H8_MENIERE	rs3777781	1.46e-09	[EYA4]
Other hearing loss	H8_OTHHEARINGLOSS	rs28581481	3.65e-10	[EML6,RPL23AP32,SPTBN1]
Hypertensive Renal Disease	I9_HYPTENSRD	rs28640218	1.55e-09	[UMOD]
Ulcer of oesophagus	K11_OESULC	rs76975981	1.15e-09	[C19orf60,CRLF1,KLHL26,TMEM59L]
Vascular disorders of the intestines	K11_VASCINT	rs10109912	1.24e-09	[LOC254896,TNFRSF10C]
Calcific tendinitis of shoulder	M13_CALCIFICTEND	rs9396865	7.72e-11	[RNF144B]
Calcific tendinitis of shoulder	M13_CALCIFICTEND	rs1886248	5.31e-10	[RNF144B]
Calcific tendinitis of shoulder	M13_CALCIFICTEND	rs9383383	5.61e-10	[RNF144B]
Other crystal arthropathies	M13_CRYSTALARTH	rs1886248	4.11e-10	[RNF144B]
Other crystal arthropathies	M13_CRYSTALARTH	rs67529816	1.56e-09	[RNF144B]
Unspecified lump in breast	N14_LUMPNASBREAST	rs10995190	1.03e-13	[ZNF365]
Other noninflammatory disorders of vulva and perineum	N14_OTHNONINFVULV	rs9461792	3.51e-11	[HLA-DQB1]
Single spontaneous delivery	O15_DELIV_SPONT	rs2347923	4.45e-10	[ESR1]
Pre-eclampsia	O15_PREECLAMPS	rs167479	1.28e-10	[RGL3]
Retention of urine	R18_RETEN_URINE	rs11084596	2.38e-13	[]
Retention of urine	R18_RETEN_URINE	rs744651	1.44e-09	[TBX4]
Fracture of femur	ST19_FRACT_FEMUR	rs62028332	1.54e-11	[MIR548AI]
Fracture of femur	ST19_FRACT_FEMUR	rs3062379	2.26e-10	[ATXN2,CUX2,FAM109A,MIR6760,SH2B3]
